# Supplementary material for: 3-Hydr­oxy-N′-(2-hydroxy­benzyl­idene)benzohydrazide
Source: Acta Crystallogr Sect E Struct Rep Online. 2008 Sep 6;64(Pt 10):o1864. doi: 10.1107/S1600536808027426 (PMC2959272; doi:10.1107/S1600536808027426)
Supplement: Supplementary file 2 [file e-64-o1864-Isup2.hkl]

# 
# h,k,l, Fc-squared, Fo-squared, sigma(Fo-squared) and status flag 
# 
data_I
_shelx_title ' pbca in Pbca' 
_shelx_refln_list_code          4 
_shelx_F_calc_maximum      331.49 
_exptl_crystal_F_000      1072.00 
_reflns_d_resolution_high  0.7828 
 
loop_ 
 _symmetry_equiv_pos_as_xyz 
 'x, y, z' 
 '-x+1/2, -y, z+1/2' 
 '-x, y+1/2, -z+1/2' 
 'x+1/2, -y+1/2, -z' 
 '-x, -y, -z' 
 'x-1/2, y, -z-1/2' 
 'x, -y-1/2, z-1/2' 
 '-x-1/2, y-1/2, z' 
 
_cell_length_a    14.4046 
_cell_length_b     9.6607 
_cell_length_c    17.9052 
_cell_angle_alpha  90.000 
_cell_angle_beta   90.000 
_cell_angle_gamma  90.000 
 
_shelx_F_squared_multiplier     1.000 
 
loop_ 
 _refln_index_h 
 _refln_index_k 
 _refln_index_l 
 _refln_F_squared_calc 
 _refln_F_squared_meas 
 _refln_F_squared_sigma 
 _refln_observed_status 
   2   0   0     6714.88     6282.94     85.52 o 
   4   0   0     4382.95     4498.97     55.95 o 
   6   0   0     1064.56     1129.27     25.25 o 
   8   0   0    22282.82    23812.24    213.92 o 
  10   0   0      837.05      711.30     17.62 o 
  12   0   0     2048.37     1800.13     45.54 o 
  14   0   0     1135.23     1030.31     36.99 o 
  16   0   0       64.69       59.97     12.26 o 
  18   0   0       18.91        7.83      8.45 o 
   2   1   0     6332.62     6354.57     66.54 o 
   4   1   0     3505.29     3401.52     25.83 o 
   6   1   0     5413.71     5655.53     60.70 o 
   8   1   0     2953.52     3138.00     28.30 o 
  10   1   0       19.01       17.47      2.83 o 
  12   1   0       54.10       51.71      6.59 o 
  14   1   0     1760.54     1497.52     32.01 o 
  16   1   0       31.91       40.36      7.83 o 
  18   1   0        1.83        4.14      5.14 o 
   0   2   0    12242.81    11067.67    146.01 o 
   2   2   0     2483.97     2428.39     23.10 o 
   4   2   0      771.32      838.93     15.43 o 
   6   2   0     1480.38     1555.65     44.92 o 
   8   2   0       56.09       84.20      4.24 o 
  10   2   0        2.45       -0.76      2.00 o 
  12   2   0       92.15      106.41      8.14 o 
  14   2   0        4.14        3.52      4.20 o 
  16   2   0       31.96       42.16      9.12 o 
  18   2   0        7.45        7.20      5.86 o 
   2   3   0     1949.66     1843.99     20.92 o 
   4   3   0       35.21       31.05      2.54 o 
   6   3   0      294.00      337.90     10.76 o 
   8   3   0       55.26       53.29      5.05 o 
  10   3   0      692.55      648.07     15.55 o 
  12   3   0      404.34      414.19     13.48 o 
  14   3   0        0.47        2.43      3.53 o 
  16   3   0        1.64        9.02      5.22 o 
   0   4   0      458.26      486.77     19.17 o 
   2   4   0      100.20      115.43      5.57 o 
   4   4   0     4216.52     4369.73     42.13 o 
   6   4   0      564.12      533.30     13.77 o 
   8   4   0      136.06      150.60      7.72 o 
  10   4   0     1840.07     1808.18     29.06 o 
  12   4   0     1035.11     1000.76     22.18 o 
  14   4   0       32.69       31.16      5.96 o 
  16   4   0       80.29      100.78     11.44 o 
   2   5   0     1008.70      998.09     20.53 o 
   4   5   0        1.63        1.97      2.55 o 
   6   5   0       43.91       40.76      5.14 o 
   8   5   0       15.94       17.18      4.20 o 
  10   5   0      274.02      279.19     18.88 o 
  12   5   0      158.50      194.66     12.34 o 
  14   5   0       12.25       13.88      5.20 o 
  16   5   0       13.66       17.63      6.53 o 
   0   6   0     1090.18     1072.25     33.18 o 
   2   6   0      184.12      183.61      8.43 o 
   4   6   0      318.56      325.48     10.71 o 
   6   6   0      397.24      408.14     19.78 o 
   8   6   0       58.32       57.85      7.01 o 
  10   6   0     1702.33     1796.80     97.46 o 
  12   6   0        1.46        0.70      3.91 o 
  14   6   0       10.50        6.65      4.81 o 
  16   6   0        1.89       -5.95      4.42 o 
   2   7   0      245.54      256.70     10.31 o 
   4   7   0      326.37      283.29     10.96 o 
   6   7   0       14.96       18.20      5.67 o 
   8   7   0      133.28      143.58     12.52 o 
  10   7   0       66.57       77.01     11.75 o 
  12   7   0      238.86      264.84     14.34 o 
  14   7   0        9.16        5.73      6.35 o 
   0   8   0       25.99       50.49     10.82 o 
   2   8   0      893.01      914.23     34.79 o 
   4   8   0       92.73       84.15     10.97 o 
   6   8   0      136.27      126.42     12.48 o 
   8   8   0      100.69      103.37     11.95 o 
  10   8   0       11.70        7.99      6.01 o 
  12   8   0        4.25        2.77      5.70 o 
  14   8   0        5.51       10.41      8.24 o 
   2   9   0      237.51      235.58     11.42 o 
   4   9   0        0.00       -4.35      3.81 o 
   6   9   0      294.76      277.92     16.27 o 
   8   9   0       63.00       54.19      9.03 o 
  10   9   0        4.10        5.95      8.66 o 
  12   9   0        4.88        2.27      8.14 o 
   0  10   0     2874.54     3114.01     78.62 o 
   2  10   0       10.51       16.96      6.51 o 
   4  10   0        4.76        5.11      5.34 o 
   6  10   0       83.44       87.60     11.78 o 
   8  10   0      162.95      158.53     34.06 o 
  10  10   0        5.98        2.37      7.42 o 
   2  11   0       32.97       35.44      8.49 o 
   4  11   0       29.08       39.81      9.09 o 
   6  11   0       19.58       17.09     18.91 o 
   8  11   0       10.49       19.27     10.20 o 
   0  12   0        1.86        2.89      6.80 o 
   2  12   0       98.00       93.45     23.70 o 
   4  12   0        1.15       -0.31      5.76 o 
   1   1   1     4218.31     3883.10     62.51 o 
   2   1   1     1496.37     1273.60     24.58 o 
   3   1   1        3.60        8.72      0.99 o 
   4   1   1        2.60        2.02      0.75 o 
   5   1   1      216.71      207.96      3.59 o 
   6   1   1      676.83      784.79      7.39 o 
   7   1   1       18.98       23.42      1.89 o 
   8   1   1       79.12       94.90      3.12 o 
   9   1   1       37.28       40.22      2.47 o 
  10   1   1       24.44       23.58      2.40 o 
  11   1   1        4.40        3.86      1.89 o 
  12   1   1      194.37      175.28      6.42 o 
  13   1   1       46.31       35.19      4.25 o 
  14   1   1        6.48       13.43      3.45 o 
  15   1   1      110.69       78.88      6.59 o 
  16   1   1       43.77       33.22      5.10 o 
  17   1   1        5.46        5.98      3.83 o 
  18   1   1        2.09        9.60      4.34 o 
   0   2   1     8488.30     8148.67    221.59 o 
   1   2   1     3986.08     3799.13     28.19 o 
   2   2   1    12807.45    12377.61     74.69 o 
   3   2   1       53.58       59.27      1.83 o 
   4   2   1        1.46        2.38      0.93 o 
   5   2   1        9.25        8.66      0.99 o 
   6   2   1     1878.37     2042.52     25.61 o 
   7   2   1        5.86       10.04      2.18 o 
   8   2   1       89.83      109.30      3.30 o 
   9   2   1      247.12      256.22      6.15 o 
  10   2   1      435.55      430.70      8.39 o 
  11   2   1      127.72      141.16      5.28 o 
  12   2   1      196.45      170.88      6.11 o 
  13   2   1       45.96       40.90      5.07 o 
  14   2   1        4.49        0.62      2.77 o 
  15   2   1        0.40       -1.00      2.61 o 
  16   2   1        0.60        1.16      3.22 o 
  17   2   1        6.18       10.97      4.82 o 
  18   2   1        0.06       -0.21      3.68 o 
   1   3   1      485.86      503.91      8.55 o 
   2   3   1      613.84      592.00      7.34 o 
   3   3   1     4779.65     4504.60     24.94 o 
   4   3   1     5194.08     5085.67     38.52 o 
   5   3   1       65.98       67.03      2.87 o 
   6   3   1       43.89       45.09      1.97 o 
   7   3   1      435.04      409.99      6.68 o 
   8   3   1      192.97      193.92      6.27 o 
   9   3   1       38.42       42.01      3.46 o 
  10   3   1      743.45      686.17     21.90 o 
  11   3   1        5.85        8.04      2.38 o 
  12   3   1      885.52      892.52     17.26 o 
  13   3   1       37.97       32.62      3.85 o 
  14   3   1      120.27      131.19      7.25 o 
  15   3   1        1.25        5.74      3.30 o 
  16   3   1       31.37       39.29      6.97 o 
  17   3   1        8.06       10.96      4.17 o 
   0   4   1     2755.48     2681.64     36.80 o 
   1   4   1     3058.60     2869.42     33.60 o 
   2   4   1       68.64       65.54      3.12 o 
   3   4   1     1711.14     1733.47     15.63 o 
   4   4   1      699.91      714.87      9.41 o 
   5   4   1        4.78       10.49      2.56 o 
   6   4   1       15.66       29.30      3.44 o 
   7   4   1       82.96       81.65      3.56 o 
   8   4   1       29.16       23.87      2.88 o 
   9   4   1     1590.75     1549.31     33.39 o 
  10   4   1      247.43      246.81     10.32 o 
  11   4   1     1874.70     1818.55     38.86 o 
  12   4   1      667.77      689.83     20.67 o 
  13   4   1       21.13       15.09      4.78 o 
  14   4   1      101.59       91.19      6.19 o 
  15   4   1       27.75       24.84      6.52 o 
  16   4   1       19.66       19.95      4.88 o 
  17   4   1        1.97        3.88      4.03 o 
   1   5   1       23.93       28.99      4.34 o 
   2   5   1     1258.03     1332.86     25.79 o 
   3   5   1     3440.19     3522.13     27.12 o 
   4   5   1      126.43      146.81      5.08 o 
   5   5   1      572.58      692.09     12.29 o 
   6   5   1        3.89        3.15      1.60 o 
   7   5   1       17.87       17.88      2.77 o 
   8   5   1      146.66      155.00      6.66 o 
   9   5   1      265.40      250.74      7.75 o 
  10   5   1     1434.70     1419.69     43.30 o 
  11   5   1       92.14       93.72      6.04 o 
  12   5   1      301.79      323.67      9.56 o 
  13   5   1       21.03       16.01      3.51 o 
  14   5   1        0.48        2.33      2.77 o 
  15   5   1        6.12       12.81      3.68 o 
  16   5   1        6.51        6.61      3.47 o 
   0   6   1       52.95       67.41      7.30 o 
   1   6   1      202.85      229.52      7.92 o 
   2   6   1      559.16      594.56     11.30 o 
   3   6   1        3.41        7.22      2.22 o 
   4   6   1     1047.47     1142.32     19.88 o 
   5   6   1        9.94       13.75      3.04 o 
   6   6   1      102.15      100.84      6.97 o 
   7   6   1       37.82       31.84      4.45 o 
   8   6   1      109.09      117.39      6.90 o 
   9   6   1      554.06      540.18     15.80 o 
  10   6   1      371.96      368.22     10.53 o 
  11   6   1      136.61      141.04      8.94 o 
  12   6   1      844.08      879.92     23.26 o 
  13   6   1        6.32        8.43      3.40 o 
  14   6   1       20.86       15.45      3.92 o 
  15   6   1        0.02       -1.25      3.11 o 
  16   6   1       12.47       15.19      4.11 o 
   1   7   1       16.66       17.35      3.17 o 
   2   7   1       55.84       63.99      4.41 o 
   3   7   1       64.10       66.37      4.49 o 
   4   7   1        0.52        1.66      2.52 o 
   5   7   1        0.50       -0.97      2.18 o 
   6   7   1        7.03        5.10      2.98 o 
   7   7   1       78.24       88.80      7.22 o 
   8   7   1        5.77        4.65      3.21 o 
   9   7   1       26.14       25.69      4.80 o 
  10   7   1      132.03      132.21      9.23 o 
  11   7   1        0.00        1.53      2.75 o 
  12   7   1        0.46        5.20      3.15 o 
  13   7   1        3.02        0.09      3.13 o 
  14   7   1        3.18        4.46      3.08 o 
  15   7   1        7.57        6.96      3.51 o 
   0   8   1        3.50        2.81      3.98 o 
   1   8   1       20.56       16.73      3.34 o 
   2   8   1        3.29        2.22      2.24 o 
   3   8   1       81.89       80.91      5.31 o 
   4   8   1       77.97       90.02      7.37 o 
   5   8   1       58.79       65.83      6.56 o 
   6   8   1       20.80       17.33      4.05 o 
   7   8   1       75.82       60.98      6.46 o 
   8   8   1      136.03      141.06      9.19 o 
   9   8   1      147.31      191.40     10.37 o 
  10   8   1        6.85        5.74      3.76 o 
  11   8   1       63.51       83.57     10.29 o 
  12   8   1       72.56       79.20      8.08 o 
  13   8   1       10.19       12.83      4.50 o 
   1   9   1       47.57       49.47      4.67 o 
   2   9   1        7.98        7.49      2.87 o 
   3   9   1        2.71        2.51      2.90 o 
   4   9   1        1.49       -3.88      2.59 o 
   5   9   1        0.01        0.10      2.59 o 
   6   9   1        1.75        2.28      3.53 o 
   7   9   1        0.20        1.23      3.21 o 
   8   9   1        7.32        7.49      4.00 o 
   9   9   1       28.14       25.39      5.35 o 
  10   9   1       12.68       14.18      4.74 o 
  11   9   1        8.45        9.52      4.45 o 
  12   9   1       16.67       18.83      6.96 o 
   0  10   1     1289.89     1369.42     28.57 o 
   1  10   1       45.67       41.50      5.40 o 
   2  10   1       75.54       90.89      8.17 o 
   3  10   1        0.05        1.06      3.19 o 
   4  10   1       11.58        8.93      4.09 o 
   5  10   1        0.03        0.20      3.30 o 
   6  10   1        0.97        2.92      3.59 o 
   7  10   1       51.70       49.71      6.71 o 
   8  10   1      211.64      229.34     11.66 o 
   9  10   1        2.08        3.11      3.62 o 
  10  10   1       16.86       13.58      6.77 o 
   1  11   1       28.39       26.32      5.47 o 
   2  11   1       47.49       51.64      8.11 o 
   3  11   1        4.20        5.44      3.91 o 
   4  11   1       75.75       62.15      7.79 o 
   5  11   1        3.01        7.57      4.24 o 
   6  11   1        8.47        5.87      4.22 o 
   7  11   1        0.79        2.88      3.80 o 
   8  11   1       20.04       30.34      8.41 o 
   0  12   1        1.29       -5.96      5.02 o 
   1  12   1       43.52       54.42      8.80 o 
   2  12   1       92.62       95.94     12.69 o 
   3  12   1        0.29        1.09      3.63 o 
   4  12   1        0.44        0.03      4.36 o 
   0   0   2    11008.16     9958.22    134.06 o 
   1   0   2    16611.41    15069.82    521.54 o 
   2   0   2    12959.94    12008.84    155.28 o 
   3   0   2       38.62       26.71      2.22 o 
   4   0   2     2521.57     2422.29     37.08 o 
   5   0   2     2127.38     2282.15     19.66 o 
   6   0   2      175.41      154.59      5.07 o 
   7   0   2     8821.66     9186.38     63.73 o 
   8   0   2     5624.92     5775.06     61.78 o 
   9   0   2      109.21      113.42      4.98 o 
  10   0   2        0.79       -0.72      1.70 o 
  11   0   2      707.59      732.16     29.73 o 
  12   0   2       20.58       23.22      4.89 o 
  13   0   2       28.12       21.38      5.20 o 
  14   0   2        9.58        9.63      5.36 o 
  15   0   2      123.58      112.84     16.28 o 
  16   0   2       47.02       18.36      7.63 o 
  17   0   2       10.63       19.99      6.70 o 
  18   0   2       29.39       54.86      9.63 o 
   1   1   2     1233.30     1140.82      9.28 o 
   2   1   2     4422.38     4347.80     23.23 o 
   3   1   2        1.15       -0.74      0.68 o 
   4   1   2      100.25      109.49      2.37 o 
   5   1   2      312.75      327.87      5.18 o 
   6   1   2       26.67       23.00      1.43 o 
   7   1   2      634.03      634.00      6.39 o 
   8   1   2     1491.55     1490.96     13.68 o 
   9   1   2        5.38        5.38      1.44 o 
  10   1   2      147.26      148.31      4.56 o 
  11   1   2        2.48        1.97      2.34 o 
  12   1   2       23.50       26.09      3.32 o 
  13   1   2      108.64       89.53      6.10 o 
  14   1   2      153.87      126.52      7.38 o 
  15   1   2        0.37       -0.59      2.83 o 
  16   1   2        5.35        3.85      3.46 o 
  17   1   2        0.05        1.14      3.40 o 
  18   1   2        1.41        3.64      4.01 o 
   0   2   2      881.99      788.42     58.94 o 
   1   2   2     4188.51     4453.57     47.55 o 
   2   2   2        2.24        2.97      0.87 o 
   3   2   2      185.98      235.81      7.25 o 
   4   2   2     2512.89     2504.24     22.79 o 
   5   2   2     1373.63     1503.53     16.73 o 
   6   2   2     1243.42     1283.99     17.87 o 
   7   2   2      745.87      807.77     11.13 o 
   8   2   2      301.88      333.69      6.15 o 
   9   2   2      587.57      532.43      8.18 o 
  10   2   2        0.45        3.75      1.76 o 
  11   2   2       15.76       20.17      2.88 o 
  12   2   2       12.82       11.91      2.56 o 
  13   2   2        2.08        3.71      2.54 o 
  14   2   2        9.58        8.77      3.29 o 
  15   2   2       64.58       64.72      8.55 o 
  16   2   2        3.89        1.17      2.98 o 
  17   2   2       54.19       70.26      8.69 o 
  18   2   2        1.24       -0.20      3.60 o 
   1   3   2      872.27      773.30      9.53 o 
   2   3   2        7.02       13.22      2.35 o 
   3   3   2     2958.38     3029.35     18.26 o 
   4   3   2       53.59       41.94      2.30 o 
   5   3   2       86.01      104.36      3.35 o 
   6   3   2       90.59      104.45      3.57 o 
   7   3   2       72.72       77.82      3.34 o 
   8   3   2       32.67       29.53      2.55 o 
   9   3   2      727.77      677.06     11.33 o 
  10   3   2       77.87       70.39      4.52 o 
  11   3   2      187.89      186.36      8.46 o 
  12   3   2       39.21       44.13      4.14 o 
  13   3   2       15.00       11.76      2.96 o 
  14   3   2        2.88        4.86      2.77 o 
  15   3   2        9.91       17.33      4.03 o 
  16   3   2        1.83        3.57      3.40 o 
  17   3   2       24.51       45.32      6.21 o 
   0   4   2      901.05      830.62     18.06 o 
   1   4   2     1827.40     1890.63     18.23 o 
   2   4   2        0.28        6.49      4.06 o 
   3   4   2     3673.55     3819.56     31.83 o 
   4   4   2       39.42       55.84      3.39 o 
   5   4   2     1742.11     1838.24     16.17 o 
   6   4   2       12.96        9.28      1.76 o 
   7   4   2      386.37      381.73      7.00 o 
   8   4   2      128.82      140.16      5.35 o 
   9   4   2        2.00        2.84      2.34 o 
  10   4   2       97.29      107.39      5.55 o 
  11   4   2     3175.17     3092.85     77.97 o 
  12   4   2      185.49      177.51      6.97 o 
  13   4   2      164.69      153.48      7.11 o 
  14   4   2        0.38        3.32      2.68 o 
  15   4   2       26.86       35.24      4.73 o 
  16   4   2       11.70       20.13      4.71 o 
  17   4   2       18.43       23.69      5.23 o 
   1   5   2      107.50      115.04      4.93 o 
   2   5   2      983.37      948.86     13.16 o 
   3   5   2       28.84       35.13      2.53 o 
   4   5   2      378.75      374.22      6.32 o 
   5   5   2      104.60      116.05      5.52 o 
   6   5   2      145.56      139.72      4.85 o 
   7   5   2        9.33        7.29      2.22 o 
   8   5   2      312.45      296.56      9.82 o 
   9   5   2       16.79       17.77      3.05 o 
  10   5   2      787.56      787.64     20.18 o 
  11   5   2       27.73       27.32      3.85 o 
  12   5   2      131.83      125.09      8.20 o 
  13   5   2       13.37       11.29      3.40 o 
  14   5   2        3.14        4.94      2.62 o 
  15   5   2        3.95        9.02      3.62 o 
  16   5   2        2.40        4.75      3.64 o 
   0   6   2       19.06       20.80      5.72 o 
   1   6   2     1013.43      996.26     20.57 o 
   2   6   2      741.86      742.66     12.82 o 
   3   6   2     1077.66     1087.87     17.21 o 
   4   6   2      123.31      149.22      5.48 o 
   5   6   2      207.01      195.91      6.95 o 
   6   6   2       17.05       26.71      3.95 o 
   7   6   2       43.00       53.83      4.93 o 
   8   6   2        3.52        2.03      2.44 o 
   9   6   2      259.13      262.84     12.33 o 
  10   6   2      163.14      176.39      8.57 o 
  11   6   2     1528.11     1576.32     36.24 o 
  12   6   2        1.25       10.73      3.03 o 
  13   6   2       12.43       11.44      3.10 o 
  14   6   2       29.92       26.75      4.27 o 
  15   6   2        3.36       -0.52      3.02 o 
  16   6   2       12.83        6.37      4.05 o 
   1   7   2       58.76       67.77      4.91 o 
   2   7   2      167.64      163.02      6.03 o 
   3   7   2      580.14      570.48     20.68 o 
   4   7   2      223.52      225.41      8.00 o 
   5   7   2       10.06        5.76      2.99 o 
   6   7   2       29.09       29.06      4.37 o 
   7   7   2       28.41       39.59      5.21 o 
   8   7   2      228.34      238.15     13.30 o 
   9   7   2       21.15       17.55      4.29 o 
  10   7   2      517.44      539.73     23.59 o 
  11   7   2      137.99      143.87      8.60 o 
  12   7   2      178.27      174.86     11.05 o 
  13   7   2       39.35       49.08      5.31 o 
  14   7   2        0.34       -5.46      3.64 o 
  15   7   2        1.98       -1.65      3.47 o 
   0   8   2      428.28      449.76     17.46 o 
   1   8   2      507.63      509.61     11.94 o 
   2   8   2       22.64       21.66      3.40 o 
   3   8   2        0.70        0.61      2.42 o 
   4   8   2       51.16       55.70      5.26 o 
   5   8   2       48.30       53.56      6.13 o 
   6   8   2       20.63       11.44      3.74 o 
   7   8   2       42.59       34.28      5.24 o 
   8   8   2       40.81       41.99      5.85 o 
   9   8   2        2.34        2.99      3.25 o 
  10   8   2       16.05       12.72      4.15 o 
  11   8   2        0.02       -1.80      3.29 o 
  12   8   2        9.11        3.65      4.66 o 
  13   8   2        7.17        9.67      4.48 o 
   1   9   2      195.43      205.46      8.43 o 
   2   9   2       18.45       22.66      4.06 o 
   3   9   2        3.21        2.76      2.92 o 
   4   9   2        8.14        4.78      3.44 o 
   5   9   2        3.04       -0.44      3.19 o 
   6   9   2        0.38        0.54      3.27 o 
   7   9   2        3.57        2.06      3.53 o 
   8   9   2       60.76       68.94      7.40 o 
   9   9   2       10.24       15.55      4.59 o 
  10   9   2        2.66       -0.70      3.65 o 
  11   9   2        0.15        7.46      4.25 o 
  12   9   2        0.03        5.61      5.70 o 
   0  10   2       12.49       16.54      5.22 o 
   1  10   2      143.79      162.44      8.81 o 
   2  10   2      409.52      458.12     15.36 o 
   3  10   2        4.85        5.11      3.69 o 
   4  10   2        0.15        0.56      3.31 o 
   5  10   2       11.82       14.06      4.38 o 
   6  10   2       29.00       24.64      4.94 o 
   7  10   2      146.04      155.85     10.83 o 
   8  10   2        3.68        7.21      4.49 o 
   9  10   2        4.15        8.87      6.59 o 
  10  10   2       29.36       35.55      8.39 o 
   1  11   2        0.01       -1.09      3.03 o 
   2  11   2       19.06       17.01      4.54 o 
   3  11   2        3.17        0.18      3.93 o 
   4  11   2        8.11        8.72      4.37 o 
   5  11   2        0.91        4.42      3.94 o 
   6  11   2        0.28        3.01      4.16 o 
   7  11   2        4.76       15.64     10.86 o 
   8  11   2       16.30        4.90     10.97 o 
   0  12   2       20.14       22.78      7.24 o 
   1  12   2        0.07       -0.66      4.67 o 
   2  12   2       81.04       83.04      7.77 o 
   3  12   2        0.54        0.03      4.12 o 
   1   1   3     1803.53     1806.61     11.59 o 
   2   1   3     1923.66     1859.89     10.37 o 
   3   1   3     3219.25     3166.45     16.52 o 
   4   1   3      145.48      121.30      2.38 o 
   5   1   3      138.64      139.97      4.40 o 
   6   1   3      880.00      947.02     11.01 o 
   7   1   3       85.50      107.15      2.65 o 
   8   1   3      581.85      618.43      7.85 o 
   9   1   3      166.40      168.85      4.61 o 
  10   1   3      127.57      125.77      4.65 o 
  11   1   3       58.81       54.00      3.53 o 
  12   1   3      144.55      145.29      5.98 o 
  13   1   3       67.13       69.21      5.09 o 
  14   1   3        3.43       -0.45      2.59 o 
  15   1   3      174.03      151.90      8.22 o 
  16   1   3        5.68        0.48      3.15 o 
  17   1   3        7.94        0.67      3.46 o 
  18   1   3        9.57       19.17      5.05 o 
   0   2   3     4245.09     4096.96     42.41 o 
   1   2   3    24831.03    23554.18    195.37 o 
   2   2   3      191.83      177.11      3.64 o 
   3   2   3      237.24      216.72      4.40 o 
   4   2   3      734.56      717.40     11.79 o 
   5   2   3        2.17        3.44      1.14 o 
   6   2   3      697.61      716.92     11.11 o 
   7   2   3     1946.08     2131.62     27.03 o 
   8   2   3       11.44        7.98      1.66 o 
   9   2   3     1838.54     1783.05     25.16 o 
  10   2   3      189.09      197.28      5.44 o 
  11   2   3        1.61        6.19      2.29 o 
  12   2   3      182.83      163.47      6.90 o 
  13   2   3       11.79       11.27      2.97 o 
  14   2   3        2.79        4.51      2.60 o 
  15   2   3       92.99       77.53      6.54 o 
  16   2   3        0.40       -0.93      2.80 o 
  17   2   3        1.54        3.35      3.56 o 
   1   3   3     2046.85     2033.61     20.00 o 
   2   3   3      829.99      866.41     12.66 o 
   3   3   3      348.04      337.12      6.50 o 
   4   3   3      190.07      204.07      5.00 o 
   5   3   3      475.86      526.16      6.82 o 
   6   3   3      124.23      114.63      4.91 o 
   7   3   3      258.44      285.81      7.69 o 
   8   3   3        1.85        1.06      1.35 o 
   9   3   3      185.02      202.54      9.18 o 
  10   3   3     1719.24     1617.50     18.19 o 
  11   3   3      351.22      346.87      8.50 o 
  12   3   3       60.11       44.36      3.86 o 
  13   3   3      102.43       97.23      6.19 o 
  14   3   3        1.80       -0.71      2.51 o 
  15   3   3       11.89       17.89      3.73 o 
  16   3   3        8.17        5.44      3.53 o 
  17   3   3        6.41       14.36      5.00 o 
   0   4   3        0.36       -1.72      2.61 o 
   1   4   3      311.02      282.47      6.47 o 
   2   4   3     1850.61     1841.64     25.29 o 
   3   4   3       17.20       19.89      1.93 o 
   4   4   3     4425.55     4904.70     38.66 o 
   5   4   3       95.39      101.02      3.51 o 
   6   4   3      785.40      750.38     10.78 o 
   7   4   3        3.29        2.16      1.46 o 
   8   4   3       56.65       52.35      3.71 o 
   9   4   3        2.07        2.66      1.81 o 
  10   4   3      150.37      154.58      8.71 o 
  11   4   3       71.61       83.04      4.94 o 
  12   4   3      303.81      309.94      8.65 o 
  13   4   3       11.56        9.81      2.86 o 
  14   4   3       12.83       12.97      3.52 o 
  15   4   3        0.89       -0.54      2.77 o 
  16   4   3       39.28       43.60      5.87 o 
  17   4   3       23.28       39.18      5.99 o 
   1   5   3       31.94       33.59      3.28 o 
   2   5   3     3571.89     3651.26     31.99 o 
   3   5   3     1037.26      970.89     15.37 o 
   4   5   3      325.61      346.24     10.36 o 
   5   5   3      253.17      275.79     12.11 o 
   6   5   3        3.11        6.61      2.30 o 
   7   5   3      149.80      150.49      4.98 o 
   8   5   3        0.00        0.67      1.82 o 
   9   5   3       98.40      110.04      5.91 o 
  10   5   3     4285.62     4195.53    122.97 o 
  11   5   3       54.30       60.14      4.94 o 
  12   5   3      576.43      577.19     12.28 o 
  13   5   3       87.52       92.63      6.14 o 
  14   5   3        2.21        2.17      2.76 o 
  15   5   3       12.24       13.40      4.68 o 
  16   5   3        0.28        1.14      3.16 o 
   0   6   3      137.66      120.54      9.26 o 
   1   6   3       55.68       51.67      4.29 o 
   2   6   3        0.00        1.81      2.17 o 
   3   6   3      737.32      775.63     10.35 o 
   4   6   3      789.83      819.07     10.48 o 
   5   6   3        1.72        4.88      2.34 o 
   6   6   3       35.42       34.31      3.82 o 
   7   6   3        1.82        3.09      2.50 o 
   8   6   3      111.74      103.39      7.22 o 
   9   6   3       62.23       60.29      4.96 o 
  10   6   3       44.56       49.31      5.52 o 
  11   6   3      987.42     1072.30     25.79 o 
  12   6   3      174.80      173.72      7.88 o 
  13   6   3        1.30        0.40      2.76 o 
  14   6   3       21.99       15.36      3.80 o 
  15   6   3       67.37       68.86      6.18 o 
   1   7   3       78.95       72.80      5.30 o 
   2   7   3       45.62       53.29      7.50 o 
   3   7   3      322.83      325.55      7.35 o 
   4   7   3       69.97       63.65      5.17 o 
   5   7   3       53.08       71.41      5.48 o 
   6   7   3        0.10        0.61      2.43 o 
   7   7   3      125.11      116.57      7.94 o 
   8   7   3      185.46      190.17      9.34 o 
   9   7   3        1.89        1.59      3.09 o 
  10   7   3       66.10       79.72      7.48 o 
  11   7   3        5.80        4.73      3.98 o 
  12   7   3       64.12       74.72      8.33 o 
  13   7   3       42.61       51.88      5.69 o 
  14   7   3       46.72       33.93      5.73 o 
   0   8   3     2896.60     2854.39     83.62 o 
   1   8   3      317.96      340.96     11.41 o 
   2   8   3      444.21      429.13      9.97 o 
   3   8   3        4.08        1.66      2.43 o 
   4   8   3       43.48       49.03      5.02 o 
   5   8   3       87.72      104.17      7.88 o 
   6   8   3        1.39       -0.25      2.73 o 
   7   8   3        4.91        5.52      3.18 o 
   8   8   3      354.80      341.63     12.82 o 
   9   8   3      418.10      440.83     26.13 o 
  10   8   3       99.14      106.09      8.83 o 
  11   8   3        1.45        2.94      3.78 o 
  12   8   3      136.09      148.08     10.44 o 
  13   8   3       19.29       19.20      5.24 o 
   1   9   3       21.76       10.48      3.23 o 
   2   9   3      165.12      156.99     12.53 o 
   3   9   3      105.76      107.17      7.24 o 
   4   9   3        5.24        5.42      4.36 o 
   5   9   3        4.56       11.35      4.00 o 
   6   9   3        7.75        8.63      4.09 o 
   7   9   3        0.07        4.34      3.56 o 
   8   9   3      118.38      120.63      9.54 o 
   9   9   3        0.11       -2.06      3.37 o 
  10   9   3        0.57       -3.79      3.69 o 
  11   9   3        3.34       -4.40      3.43 o 
  12   9   3        3.73       11.22      6.08 o 
   0  10   3       71.57       79.39      8.63 o 
   1  10   3      288.26      287.88     10.49 o 
   2  10   3       21.85       16.72      4.07 o 
   3  10   3        0.90        4.98      3.19 o 
   4  10   3        0.77        0.11      3.45 o 
   5  10   3       43.43       41.24      6.47 o 
   6  10   3        7.47        8.74      4.48 o 
   7  10   3       35.53       31.58      6.18 o 
   8  10   3       54.56       55.46      7.78 o 
   9  10   3       27.26       23.46      6.56 o 
  10  10   3        3.13        2.58      8.24 o 
   1  11   3       21.40       18.12      4.02 o 
   2  11   3       13.28       16.10      4.75 o 
   3  11   3        6.18       11.45      4.55 o 
   4  11   3        4.07        3.80      4.06 o 
   5  11   3        1.67        6.34      4.20 o 
   6  11   3        0.19        3.10      3.79 o 
   7  11   3       12.77       15.95      5.22 o 
   0  12   3       29.95       31.91      8.55 o 
   1  12   3      137.78      192.70     23.76 o 
   2  12   3        7.55        1.77      4.87 o 
   3  12   3        0.01       -2.83      5.75 o 
   0   0   4     9795.99     9235.69     83.72 o 
   1   0   4     1805.78     1826.14     31.11 o 
   2   0   4     7445.50     7126.57     51.03 o 
   3   0   4        0.44        1.10      0.93 o 
   4   0   4     1240.32     1139.18     13.84 o 
   5   0   4      724.68      818.80      9.11 o 
   6   0   4     2851.55     2916.31     22.24 o 
   7   0   4      270.09      306.13      6.10 o 
   8   0   4      102.14      123.59      4.40 o 
   9   0   4     1109.15     1151.09     19.91 o 
  10   0   4        1.06        0.75      1.87 o 
  11   0   4        2.54       -1.22      2.06 o 
  12   0   4       69.99       62.45      6.00 o 
  13   0   4      754.69      687.48     19.96 o 
  14   0   4        3.32        4.48      5.62 o 
  15   0   4       48.21       37.64      7.22 o 
  16   0   4       25.44       15.76      5.72 o 
  17   0   4       27.68       17.52     15.82 o 
  18   0   4       10.45        9.75      6.01 o 
   1   1   4    29356.01    26644.92    146.43 o 
   2   1   4      782.47      793.83      7.38 o 
   3   1   4     1612.50     1462.22      8.83 o 
   4   1   4     1011.54     1016.96      8.68 o 
   5   1   4      149.92      170.03      2.82 o 
   6   1   4     1397.20     1479.56     10.39 o 
   7   1   4      304.67      338.81      6.83 o 
   8   1   4      620.93      624.08      8.88 o 
   9   1   4      479.70      514.47      8.95 o 
  10   1   4       13.86       13.07      2.14 o 
  11   1   4        6.04        5.35      1.99 o 
  12   1   4       18.51       13.11      2.88 o 
  13   1   4       27.54       18.54      3.31 o 
  14   1   4      279.47      279.31      9.70 o 
  15   1   4        5.26        2.35      2.88 o 
  16   1   4        0.08        0.01      2.97 o 
  17   1   4        2.10        4.58      4.44 o 
  18   1   4        1.97        3.27      3.99 o 
   0   2   4   109883.58    99641.55   1871.39 o 
   1   2   4     3971.20     3976.43     25.00 o 
   2   2   4     2144.27     2005.31     17.34 o 
   3   2   4      883.43      911.42     13.26 o 
   4   2   4     1823.76     1889.08     15.89 o 
   5   2   4      378.39      397.09      5.15 o 
   6   2   4      216.43      228.65      4.12 o 
   7   2   4      838.67      829.91     11.66 o 
   8   2   4     2451.94     2578.78     30.46 o 
   9   2   4       24.56       23.65      2.44 o 
  10   2   4      989.65      971.11     17.82 o 
  11   2   4      114.20       96.87      4.88 o 
  12   2   4      996.25      920.59     28.65 o 
  13   2   4        0.45        5.00      2.61 o 
  14   2   4      282.02      253.19     11.05 o 
  15   2   4       96.95       82.17      6.84 o 
  16   2   4       34.58       32.62      5.06 o 
  17   2   4      147.01      175.91      9.87 o 
   1   3   4     2193.22     2225.80     16.00 o 
   2   3   4      856.99      983.10      9.99 o 
   3   3   4      604.82      628.82     11.09 o 
   4   3   4      147.39      163.62      3.20 o 
   5   3   4       24.99       15.20      1.54 o 
   6   3   4      373.25      434.55      6.94 o 
   7   3   4      327.34      324.15      6.27 o 
   8   3   4      372.54      378.72      8.91 o 
   9   3   4      146.64      141.05      4.78 o 
  10   3   4       13.34       16.05      2.64 o 
  11   3   4     1124.99     1055.64     19.99 o 
  12   3   4        1.47        1.18      2.06 o 
  13   3   4        3.08        3.58      2.56 o 
  14   3   4      208.94      183.90      7.94 o 
  15   3   4       18.91       21.88      4.09 o 
  16   3   4        5.52        5.57      3.60 o 
  17   3   4        2.83        7.91      3.93 o 
   0   4   4       27.06       26.57      4.17 o 
   1   4   4      291.71      300.99      6.01 o 
   2   4   4        9.70        5.34      1.65 o 
   3   4   4      750.08      879.91     15.96 o 
   4   4   4      512.98      535.50      9.34 o 
   5   4   4      668.70      765.35      7.96 o 
   6   4   4      179.68      172.27      4.82 o 
   7   4   4       54.75       58.10      3.39 o 
   8   4   4        1.15        2.69      1.55 o 
   9   4   4      312.12      304.06      9.33 o 
  10   4   4      922.95      858.97     21.62 o 
  11   4   4      135.95      129.43      6.06 o 
  12   4   4        0.00       -3.00      2.00 o 
  13   4   4      745.06      706.37     16.12 o 
  14   4   4        6.42       13.82      3.51 o 
  15   4   4        7.88        6.45      3.36 o 
  16   4   4        3.86        9.82      4.65 o 
  17   4   4        1.26        4.03      4.12 o 
   1   5   4      254.77      266.51      6.30 o 
   2   5   4      763.98      742.59     10.34 o 
   3   5   4       33.60       41.48      2.79 o 
   4   5   4      422.43      380.74      7.38 o 
   5   5   4       77.67       63.64      3.54 o 
   6   5   4        8.28        4.95      2.23 o 
   7   5   4       31.25       28.80      2.83 o 
   8   5   4       19.58       16.24      2.85 o 
   9   5   4      223.21      221.44      7.27 o 
  10   5   4      396.17      386.83      9.63 o 
  11   5   4        1.91        3.86      2.55 o 
  12   5   4      354.51      371.98      9.90 o 
  13   5   4       20.75       19.80      3.65 o 
  14   5   4       15.42       25.62      3.90 o 
  15   5   4        8.39        6.20      4.30 o 
  16   5   4        5.14        4.51      4.14 o 
   0   6   4       99.54       82.95      8.19 o 
   1   6   4       53.57       54.96      4.54 o 
   2   6   4      790.43      756.48     12.87 o 
   3   6   4      210.66      205.79      5.65 o 
   4   6   4      690.71      704.06     10.91 o 
   5   6   4      296.44      298.46      8.51 o 
   6   6   4      124.30       91.92      5.52 o 
   7   6   4       26.56       37.40      5.31 o 
   8   6   4        0.18        2.84      2.83 o 
   9   6   4       76.51       74.57      5.48 o 
  10   6   4       65.55       72.70      5.65 o 
  11   6   4      133.91      146.32      7.47 o 
  12   6   4      161.90      167.06      7.76 o 
  13   6   4       62.47       65.77      5.72 o 
  14   6   4       15.45       14.49      4.30 o 
  15   6   4        0.45       -0.44      3.28 o 
   1   7   4        4.99        6.62      2.48 o 
   2   7   4        0.20        0.93      2.21 o 
   3   7   4       65.65       78.76      4.75 o 
   4   7   4       10.81        8.74      2.95 o 
   5   7   4       22.93       24.15      3.99 o 
   6   7   4       14.31        6.73      3.16 o 
   7   7   4       32.62       27.39      4.66 o 
   8   7   4      190.82      178.36      9.04 o 
   9   7   4       19.86       15.37      6.37 o 
  10   7   4      104.60      120.34      8.79 o 
  11   7   4      318.91      353.59     18.56 o 
  12   7   4       70.41       79.42      7.07 o 
  13   7   4        0.82        2.86      3.45 o 
  14   7   4       83.77       94.04      8.03 o 
   0   8   4     2404.60     2374.40     35.65 o 
   1   8   4      318.55      307.57     12.40 o 
   2   8   4       16.88       13.49      4.32 o 
   3   8   4       33.50       24.58      4.14 o 
   4   8   4       16.87       10.08      4.11 o 
   5   8   4       16.34       15.62      3.91 o 
   6   8   4      146.98      124.68      8.63 o 
   7   8   4      159.39      132.09      9.00 o 
   8   8   4      147.32      130.62      9.26 o 
   9   8   4       17.69       17.26      4.62 o 
  10   8   4      100.76       96.14      8.64 o 
  11   8   4       15.19       18.24      4.86 o 
  12   8   4       23.37       33.11      6.08 o 
  13   8   4        0.13       -0.89      5.34 o 
   1   9   4      599.13      652.36     14.36 o 
   2   9   4        3.86        8.43      3.41 o 
   3   9   4        6.56        6.99      3.35 o 
   4   9   4       74.47       79.48      7.62 o 
   5   9   4       19.23       15.24      4.59 o 
   6   9   4       12.55        6.73      3.93 o 
   7   9   4        7.17        1.69      3.56 o 
   8   9   4       49.64       49.96      6.86 o 
   9   9   4       13.92       13.39      5.18 o 
  10   9   4       10.17        9.26      4.55 o 
  11   9   4       10.62       17.82      5.80 o 
  12   9   4       19.62       28.24      9.94 o 
   0  10   4        4.83       -1.12      5.51 o 
   1  10   4       15.73        8.53      3.19 o 
   2  10   4        0.07       -3.80      3.01 o 
   3  10   4       70.69       59.86     10.10 o 
   4  10   4        9.79       10.32      4.44 o 
   5  10   4       40.81       41.02      7.81 o 
   6  10   4        0.36       -1.42      3.55 o 
   7  10   4        2.12        2.15      4.05 o 
   8  10   4       18.85       12.53      4.93 o 
   9  10   4       14.97       11.28      7.81 o 
  10  10   4        8.39        0.08      5.42 o 
   1  11   4        3.02        1.12      4.03 o 
   2  11   4       86.65       86.02      8.37 o 
   3  11   4       11.52       12.56      4.70 o 
   4  11   4        0.02        3.64      3.76 o 
   5  11   4        0.93       -1.00      3.97 o 
   6  11   4       28.13       22.58      6.02 o 
   7  11   4        1.81        1.52      4.76 o 
   0  12   4       88.93       67.96     12.03 o 
   1  12   4        0.18        3.99      6.21 o 
   2  12   4        1.02       -3.39      5.55 o 
   1   1   5    23792.37    22578.61    158.04 o 
   2   1   5     4434.42     4282.65     19.83 o 
   3   1   5       84.43       75.55      1.99 o 
   4   1   5     1329.37     1302.55      8.86 o 
   5   1   5        0.57        2.00      0.95 o 
   6   1   5       82.16       94.56      2.46 o 
   7   1   5      827.48      833.28      7.37 o 
   8   1   5      560.32      579.24      9.01 o 
   9   1   5      413.41      425.03      6.18 o 
  10   1   5      616.95      587.48      8.90 o 
  11   1   5       11.89       12.67      2.27 o 
  12   1   5       99.79      101.95      5.20 o 
  13   1   5      482.17      457.44     10.75 o 
  14   1   5      117.23      126.43      8.40 o 
  15   1   5        2.41        0.45      2.61 o 
  16   1   5       64.07       77.01      8.38 o 
  17   1   5        6.86       11.41      4.03 o 
   0   2   5    17086.48    16113.31    205.80 o 
   1   2   5     5040.67     4879.01     46.33 o 
   2   2   5      222.79      245.18      6.88 o 
   3   2   5     3006.78     2854.30     15.21 o 
   4   2   5       94.75      135.06      2.52 o 
   5   2   5        0.00       -0.63      0.92 o 
   6   2   5        1.06        0.14      0.95 o 
   7   2   5     1615.95     1750.85     17.30 o 
   8   2   5      240.72      266.88      5.77 o 
   9   2   5       70.11       63.32      3.50 o 
  10   2   5       53.32       50.72      3.49 o 
  11   2   5     1725.64     1664.02     17.07 o 
  12   2   5      310.38      293.09     10.14 o 
  13   2   5      124.39      119.07      6.49 o 
  14   2   5      201.98      190.72      7.81 o 
  15   2   5       63.13       53.47      9.98 o 
  16   2   5        1.83        2.99      3.24 o 
  17   2   5        2.00        2.08      3.43 o 
   1   3   5     3275.85     3204.44     20.78 o 
   2   3   5      424.10      506.62      6.63 o 
   3   3   5     3257.13     3489.50     29.29 o 
   4   3   5      486.07      587.81      7.71 o 
   5   3   5      221.01      251.59      6.27 o 
   6   3   5       77.14       95.35      3.26 o 
   7   3   5      958.27      952.59     21.68 o 
   8   3   5        9.99       13.36      2.06 o 
   9   3   5       32.10       30.36      2.83 o 
  10   3   5      232.07      217.26     10.19 o 
  11   3   5       44.77       46.98      4.16 o 
  12   3   5       62.26       61.03      4.56 o 
  13   3   5        0.30       -1.29      2.28 o 
  14   3   5       78.56       81.26      6.23 o 
  15   3   5       13.12        8.47      3.38 o 
  16   3   5       16.43       16.88      4.25 o 
  17   3   5        1.65        1.57      3.66 o 
   0   4   5     1329.78     1241.29     15.59 o 
   1   4   5       33.76       27.64      2.30 o 
   2   4   5       64.75       57.84      2.85 o 
   3   4   5       83.94       87.61      4.78 o 
   4   4   5      121.20      116.71      3.67 o 
   5   4   5        1.60        3.55      1.39 o 
   6   4   5      277.39      315.87      6.20 o 
   7   4   5        4.75        3.85      1.78 o 
   8   4   5       12.63        8.48      1.95 o 
   9   4   5      368.92      346.92     12.07 o 
  10   4   5       95.55      107.36      5.57 o 
  11   4   5       60.17       56.85      4.59 o 
  12   4   5       93.61       94.78      5.75 o 
  13   4   5       14.56       23.65      3.56 o 
  14   4   5        0.13        2.43      2.91 o 
  15   4   5        5.13        3.38      3.08 o 
  16   4   5       12.01       13.96      4.60 o 
   1   5   5      645.32      635.05      9.05 o 
   2   5   5      392.32      362.07      7.24 o 
   3   5   5        2.48        2.00      1.52 o 
   4   5   5      419.42      352.64      7.21 o 
   5   5   5       67.39       90.35      4.23 o 
   6   5   5      181.95      200.08      6.71 o 
   7   5   5       23.53       22.49      3.44 o 
   8   5   5        0.21       -0.36      1.82 o 
   9   5   5      247.70      239.25      7.55 o 
  10   5   5      242.07      236.37      9.15 o 
  11   5   5       34.83       45.00      4.40 o 
  12   5   5       34.88       54.56      4.96 o 
  13   5   5       19.64       17.61      4.02 o 
  14   5   5       36.14       33.85      5.37 o 
  15   5   5        1.55       -1.47      3.37 o 
  16   5   5        5.53        4.53      4.28 o 
   0   6   5      553.67      505.31     11.38 o 
   1   6   5      166.50      169.45      5.77 o 
   2   6   5        0.18        0.03      1.91 o 
   3   6   5       12.96       10.14      2.15 o 
   4   6   5      447.89      466.40      8.97 o 
   5   6   5        4.46        3.19      2.31 o 
   6   6   5       58.19       64.65      4.91 o 
   7   6   5       24.19       22.22      4.16 o 
   8   6   5       33.03       40.72      5.11 o 
   9   6   5      227.03      240.15     11.07 o 
  10   6   5      328.02      321.85     10.11 o 
  11   6   5        2.86        4.68      3.21 o 
  12   6   5       21.95       23.05      5.37 o 
  13   6   5       23.57       29.77      4.97 o 
  14   6   5        4.74        4.52      3.72 o 
  15   6   5        0.15       -2.11      3.48 o 
   1   7   5      173.03      166.04      6.61 o 
   2   7   5        0.45        2.81      2.35 o 
   3   7   5       55.72       53.55      4.23 o 
   4   7   5        2.97        3.64      2.68 o 
   5   7   5       32.84       31.38      4.03 o 
   6   7   5       68.43       71.44      5.48 o 
   7   7   5       78.25       69.62      6.59 o 
   8   7   5       13.24       11.67      4.01 o 
   9   7   5      141.14      140.41      9.12 o 
  10   7   5       47.18       48.89      9.85 o 
  11   7   5       75.69       77.73      7.68 o 
  12   7   5       78.54       93.40     11.08 o 
  13   7   5       24.12       19.82      4.71 o 
  14   7   5       16.92       11.94      4.72 o 
   0   8   5      263.70      255.98     11.75 o 
   1   8   5      516.63      522.32     11.22 o 
   2   8   5       42.94       46.08      4.49 o 
   3   8   5        0.01        2.46      2.82 o 
   4   8   5      203.42      194.43     11.02 o 
   5   8   5       49.89       56.04      5.36 o 
   6   8   5        0.02       -1.32      2.80 o 
   7   8   5       99.87       85.37      8.86 o 
   8   8   5      152.66      172.04     10.00 o 
   9   8   5       36.43       38.65      5.91 o 
  10   8   5      129.60      134.82      9.74 o 
  11   8   5        0.17        0.13      3.94 o 
  12   8   5      179.78      202.84     11.65 o 
  13   8   5        9.82        9.18      5.15 o 
   1   9   5       75.50       65.10      4.76 o 
   2   9   5       67.76       72.74      6.28 o 
   3   9   5       95.82      105.96      7.32 o 
   4   9   5        0.22        1.17      3.20 o 
   5   9   5        0.70        2.21      3.32 o 
   6   9   5       18.88       10.71      4.30 o 
   7   9   5       12.12       11.70      4.44 o 
   8   9   5        0.36       -3.07      3.51 o 
   9   9   5        0.22        3.83      4.16 o 
  10   9   5       57.83       51.15      7.22 o 
  11   9   5       11.56       11.60      5.83 o 
   0  10   5        2.07       -3.44      4.90 o 
   1  10   5       20.59       16.66      4.39 o 
   2  10   5      115.77      117.25      8.15 o 
   3  10   5       30.59       24.46      5.76 o 
   4  10   5       17.15       16.96      5.02 o 
   5  10   5        0.55       -1.49      3.53 o 
   6  10   5       35.45       36.00      6.38 o 
   7  10   5        0.12        0.28      3.72 o 
   8  10   5        6.04       -3.19      3.91 o 
   9  10   5       80.98       91.64     10.81 o 
  10  10   5        0.06        5.70      6.29 o 
   1  11   5      136.06      136.85     10.04 o 
   2  11   5        1.28       -1.53      3.78 o 
   3  11   5       14.71       12.72      6.36 o 
   4  11   5        0.67       -0.90      3.93 o 
   5  11   5       16.66       15.85      5.22 o 
   6  11   5       40.52       43.97      8.05 o 
   7  11   5        3.27        2.27      6.49 o 
   0  12   5      255.86      271.10     19.15 o 
   1  12   5        7.75        8.33      6.92 o 
   0   0   6     3797.35     3800.85     55.85 o 
   1   0   6      106.49      119.79      3.39 o 
   2   0   6     7175.69     7305.71     44.78 o 
   3   0   6       75.77       90.38      3.00 o 
   4   0   6      271.22      268.05      6.02 o 
   5   0   6      319.22      306.71      7.11 o 
   6   0   6     1853.35     1927.38     20.09 o 
   7   0   6      347.15      360.93      6.88 o 
   8   0   6      117.43      115.94      4.38 o 
   9   0   6     1063.70     1025.94     24.91 o 
  10   0   6      491.72      478.38     10.50 o 
  11   0   6      228.24      229.67     10.76 o 
  12   0   6       36.04       27.83      4.64 o 
  13   0   6        5.52       -1.36      3.01 o 
  14   0   6       26.35       33.39      6.47 o 
  15   0   6       49.53       48.56      7.75 o 
  16   0   6       15.24        8.68      5.41 o 
  17   0   6       36.10       25.49      7.83 o 
   1   1   6     2155.88     2038.59     19.33 o 
   2   1   6      803.51      753.08      6.10 o 
   3   1   6     3309.45     3465.28     18.39 o 
   4   1   6      376.81      403.71      7.52 o 
   5   1   6      252.64      248.17      3.80 o 
   6   1   6       52.31       64.57      2.48 o 
   7   1   6      579.15      546.77      8.47 o 
   8   1   6       50.63       56.96      2.61 o 
   9   1   6      273.46      256.16      4.96 o 
  10   1   6        2.26        4.61      1.81 o 
  11   1   6      141.00      141.89      5.19 o 
  12   1   6       80.47       78.76      4.78 o 
  13   1   6       93.71       75.84      5.44 o 
  14   1   6       24.59       30.04      4.03 o 
  15   1   6       26.33       34.63      4.90 o 
  16   1   6        0.06        1.75      3.00 o 
  17   1   6        7.67       17.55      5.90 o 
   0   2   6     6036.76     5815.02     49.94 o 
   1   2   6     3228.23     3151.25     22.01 o 
   2   2   6     2957.46     2923.99     17.53 o 
   3   2   6     5745.20     5743.28     26.78 o 
   4   2   6     1184.44     1290.08     11.50 o 
   5   2   6      569.84      639.90      5.80 o 
   6   2   6      635.99      616.56      6.09 o 
   7   2   6     2064.44     2083.02     23.03 o 
   8   2   6     1329.02     1299.15     27.95 o 
   9   2   6      170.02      154.13      4.55 o 
  10   2   6      351.74      316.31      7.89 o 
  11   2   6     3849.80     3796.35     65.55 o 
  12   2   6      234.85      238.80      7.20 o 
  13   2   6       15.61       14.62      3.16 o 
  14   2   6        0.00       -0.30      2.33 o 
  15   2   6       40.03       34.54      4.43 o 
  16   2   6       18.81       10.11      3.86 o 
  17   2   6        9.22        8.54      4.63 o 
   1   3   6     1184.92     1180.85     13.73 o 
   2   3   6     5846.43     5889.73     56.33 o 
   3   3   6      449.03      494.98      9.14 o 
   4   3   6      254.00      270.43      4.31 o 
   5   3   6      429.23      453.45      8.13 o 
   6   3   6        0.51       -0.01      1.13 o 
   7   3   6      166.28      166.22      5.42 o 
   8   3   6      618.41      631.29      9.19 o 
   9   3   6      495.03      486.95     12.11 o 
  10   3   6     1991.81     1912.88     37.29 o 
  11   3   6      238.98      248.58     11.08 o 
  12   3   6      359.72      330.30     11.40 o 
  13   3   6        1.54        3.80      2.38 o 
  14   3   6      145.48      131.96      8.49 o 
  15   3   6        0.04        1.27      3.18 o 
  16   3   6        4.49        5.36      4.02 o 
  17   3   6       22.86       25.37      6.14 o 
   0   4   6      283.10      296.76      7.31 o 
   1   4   6     1324.14     1312.28     12.61 o 
   2   4   6     1899.46     1955.12     27.26 o 
   3   4   6       37.32       48.03      2.63 o 
   4   4   6        0.00       -0.44      1.25 o 
   5   4   6        8.30        6.65      1.68 o 
   6   4   6       53.88       71.16      3.59 o 
   7   4   6       26.95       27.35      2.93 o 
   8   4   6      529.65      503.96      8.75 o 
   9   4   6        9.20       14.34      2.54 o 
  10   4   6      405.42      418.12     12.37 o 
  11   4   6        9.08        8.07      2.48 o 
  12   4   6       55.79       49.12      4.81 o 
  13   4   6      110.43      107.70      8.43 o 
  14   4   6        1.93        6.39      3.36 o 
  15   4   6       17.60       14.55      4.46 o 
  16   4   6       27.82       37.12      5.92 o 
   1   5   6     1025.49     1018.35     11.79 o 
   2   5   6       33.64       44.32      3.03 o 
   3   5   6       78.49       80.64      3.46 o 
   4   5   6      222.35      244.08      9.03 o 
   5   5   6       46.33       48.99      3.41 o 
   6   5   6       16.76       17.00      2.95 o 
   7   5   6      108.69      106.55      4.71 o 
   8   5   6        0.65        0.83      1.85 o 
   9   5   6      273.56      284.75      9.08 o 
  10   5   6       65.22       59.39      5.20 o 
  11   5   6        5.72        6.22      3.04 o 
  12   5   6       52.53       51.73      6.86 o 
  13   5   6       11.87        7.62      3.49 o 
  14   5   6        0.19        3.20      3.24 o 
  15   5   6        3.68        5.50      3.85 o 
  16   5   6        0.06       -1.12      4.46 o 
   0   6   6       30.39       27.21      3.91 o 
   1   6   6      359.85      335.09      7.28 o 
   2   6   6      101.12      110.48      4.60 o 
   3   6   6        1.21        1.27      1.82 o 
   4   6   6       25.08       25.25      2.99 o 
   5   6   6      166.63      152.22      6.75 o 
   6   6   6      276.11      271.29     12.31 o 
   7   6   6       69.91       56.17      4.80 o 
   8   6   6       81.93       86.24      6.71 o 
   9   6   6      162.61      162.07      7.87 o 
  10   6   6       74.27       69.59      6.00 o 
  11   6   6        2.25        0.23      3.21 o 
  12   6   6      148.75      159.51      9.13 o 
  13   6   6        0.49        3.66      3.52 o 
  14   6   6        0.04       -3.36      3.14 o 
  15   6   6       52.97       83.79      7.75 o 
   1   7   6       19.70       19.82      3.18 o 
   2   7   6        0.06        1.21      2.43 o 
   3   7   6      171.20      182.93      6.49 o 
   4   7   6        1.32        1.98      2.62 o 
   5   7   6       59.80       71.24      6.19 o 
   6   7   6        4.47        7.32      2.81 o 
   7   7   6       55.41       51.88      5.94 o 
   8   7   6       78.13       79.32      7.17 o 
   9   7   6       55.29       57.23      6.30 o 
  10   7   6        7.71       12.98      4.34 o 
  11   7   6       47.83       60.73      6.95 o 
  12   7   6        6.65       12.00      4.62 o 
  13   7   6       10.43       14.92      4.51 o 
  14   7   6        5.95       -0.46      4.25 o 
   0   8   6      423.93      395.81     18.83 o 
   1   8   6       51.88       48.85      4.21 o 
   2   8   6      266.43      281.80      8.49 o 
   3   8   6      140.09      137.41      7.41 o 
   4   8   6        1.30       -2.33      2.82 o 
   5   8   6       28.88       23.79      3.94 o 
   6   8   6      183.28      168.58      9.52 o 
   7   8   6       92.00       92.52      7.97 o 
   8   8   6       99.48       82.74      8.91 o 
   9   8   6       15.80       21.45      5.12 o 
  10   8   6        7.16        4.34      4.22 o 
  11   8   6      401.17      464.42     15.61 o 
  12   8   6        0.00        2.63      4.32 o 
  13   8   6        2.49        9.34      5.53 o 
   1   9   6        5.13        3.92      3.48 o 
   2   9   6        0.04        0.84      2.79 o 
   3   9   6       20.20       11.65      3.39 o 
   4   9   6       15.30        3.43      4.05 o 
   5   9   6        0.00        4.31      3.68 o 
   6   9   6        3.18        2.08      3.65 o 
   7   9   6       17.52       20.09      4.99 o 
   8   9   6      135.42      137.56     10.38 o 
   9   9   6        1.83        2.51      4.00 o 
  10   9   6        8.50       10.08      4.92 o 
  11   9   6        9.44       12.58      5.72 o 
   0  10   6      135.23      107.75     11.83 o 
   1  10   6        0.19       -5.21      4.31 o 
   2  10   6       23.02       23.22      4.93 o 
   3  10   6       10.17        7.79      3.97 o 
   4  10   6        1.59       -2.53      4.18 o 
   5  10   6        0.00       -5.69      3.79 o 
   6  10   6        1.33       -2.86      3.33 o 
   7  10   6       12.13       14.16      5.13 o 
   8  10   6       48.46       48.72      7.22 o 
   9  10   6        3.47        7.70      6.39 o 
   1  11   6      178.06      204.84     11.62 o 
   2  11   6       13.85        7.54      5.05 o 
   3  11   6        1.64        6.59      4.95 o 
   4  11   6        0.17        4.19      4.86 o 
   5  11   6        3.41        5.97      5.05 o 
   6  11   6        3.13       -0.28      5.66 o 
   1   1   7      229.67      238.02      5.51 o 
   2   1   7      143.46      135.34      4.08 o 
   3   1   7        4.37        8.78      1.17 o 
   4   1   7      124.52      133.36      3.24 o 
   5   1   7       10.48       10.46      1.22 o 
   6   1   7       78.51       59.22      2.21 o 
   7   1   7      271.13      260.14      4.43 o 
   8   1   7      416.78      408.89      6.01 o 
   9   1   7        5.35        3.18      1.46 o 
  10   1   7      688.16      670.02     12.37 o 
  11   1   7      375.44      360.07      8.56 o 
  12   1   7       85.35       96.61      5.22 o 
  13   1   7        4.11        3.51      2.49 o 
  14   1   7       28.50       20.43      3.73 o 
  15   1   7       32.10       41.63      5.30 o 
  16   1   7        0.19        3.78      3.77 o 
  17   1   7        0.62        0.06      3.49 o 
   0   2   7       82.16       69.71      5.65 o 
   1   2   7        3.05        2.86      1.53 o 
   2   2   7       22.38       27.11      1.75 o 
   3   2   7      134.42      156.57      3.97 o 
   4   2   7     3599.22     3952.49     19.35 o 
   5   2   7       22.98       23.46      1.49 o 
   6   2   7        0.32        0.79      0.97 o 
   7   2   7      516.12      504.60      6.66 o 
   8   2   7        0.07        3.36      1.52 o 
   9   2   7       27.88       27.48      2.72 o 
  10   2   7      335.69      332.04      6.86 o 
  11   2   7       15.60       21.91      3.01 o 
  12   2   7      634.43      633.09     15.54 o 
  13   2   7        8.36       13.18      3.09 o 
  14   2   7       56.15       43.63      5.52 o 
  15   2   7       20.67       29.28      5.12 o 
  16   2   7        8.22        8.76      4.32 o 
  17   2   7       25.23       31.94      6.29 o 
   1   3   7        0.00        0.11      1.16 o 
   2   3   7     5806.25     5959.69     35.13 o 
   3   3   7        5.51        4.11      1.35 o 
   4   3   7      118.72      129.86      3.41 o 
   5   3   7      366.99      446.87      5.61 o 
   6   3   7      547.93      534.07      6.95 o 
   7   3   7      302.67      332.19      6.23 o 
   8   3   7      249.54      264.21      5.85 o 
   9   3   7        0.09       -0.24      1.63 o 
  10   3   7     3087.94     3068.58     61.41 o 
  11   3   7       74.67       81.44      5.10 o 
  12   3   7      262.58      268.13      9.36 o 
  13   3   7       33.53       22.47      4.01 o 
  14   3   7       44.66       40.21      5.50 o 
  15   3   7       61.96       59.77      6.57 o 
  16   3   7        4.46        3.68      3.82 o 
   0   4   7     1382.25     1469.31     17.29 o 
   1   4   7      799.65      756.60     13.26 o 
   2   4   7      819.45      784.51      9.56 o 
   3   4   7       45.72       47.64      2.70 o 
   4   4   7      320.23      331.58      6.69 o 
   5   4   7        4.72        5.46      1.74 o 
   6   4   7      419.52      396.70      7.22 o 
   7   4   7      111.96      124.14      4.81 o 
   8   4   7        0.77        2.54      1.92 o 
   9   4   7      217.63      193.74      6.15 o 
  10   4   7        1.90        5.88      2.53 o 
  11   4   7       85.66       82.41      5.68 o 
  12   4   7        0.72       -0.75      2.38 o 
  13   4   7       52.82       54.42      5.30 o 
  14   4   7        3.47        1.05      3.00 o 
  15   4   7       74.11       59.71      6.73 o 
  16   4   7        0.83        5.61      3.72 o 
   1   5   7      519.76      518.68      7.53 o 
   2   5   7      176.71      172.82      5.04 o 
   3   5   7      130.87      128.19      4.25 o 
   4   5   7       43.98       48.11      3.24 o 
   5   5   7       14.32       12.72      2.18 o 
   6   5   7       22.13       13.95      2.61 o 
   7   5   7      147.19      145.02      5.45 o 
   8   5   7        5.58        6.90      2.25 o 
   9   5   7       22.18       16.92      3.12 o 
  10   5   7        1.63        1.19      2.27 o 
  11   5   7       20.39       23.77      3.92 o 
  12   5   7       88.89       88.00      6.17 o 
  13   5   7       90.35      103.45      6.68 o 
  14   5   7       20.41       27.79      4.80 o 
  15   5   7        4.87        1.71      4.29 o 
   0   6   7     2260.27     2117.76     25.24 o 
   1   6   7       19.46       14.25      2.34 o 
   2   6   7      165.53      171.74      5.52 o 
   3   6   7       31.65       33.02      4.06 o 
   4   6   7      102.92      113.79      4.76 o 
   5   6   7      112.53      144.81      6.06 o 
   6   6   7        2.17        5.21      2.33 o 
   7   6   7       23.50       26.02      3.42 o 
   8   6   7      323.89      287.95      9.39 o 
   9   6   7       50.27       49.39      6.39 o 
  10   6   7        0.29       -2.87      2.51 o 
  11   6   7       58.85       60.50      5.44 o 
  12   6   7        0.64       -0.35      2.81 o 
  13   6   7        2.78        2.43      3.20 o 
  14   6   7       67.52       91.18      7.77 o 
  15   6   7        0.01        1.17      4.85 o 
   1   7   7      582.85      568.92     10.73 o 
   2   7   7      905.39      907.06     13.82 o 
   3   7   7      235.24      223.69      6.66 o 
   4   7   7        0.25       -3.33      2.22 o 
   5   7   7       36.04       37.88      4.17 o 
   6   7   7        2.31        2.98      2.53 o 
   7   7   7        0.00        4.87      2.91 o 
   8   7   7       43.18       44.99      5.78 o 
   9   7   7        9.41        9.37      3.82 o 
  10   7   7      598.30      633.87     27.17 o 
  11   7   7        0.52        3.14      3.42 o 
  12   7   7       97.39      109.37      8.13 o 
  13   7   7        3.71        3.65      3.69 o 
  14   7   7      117.94      143.54     11.94 o 
   0   8   7      193.81      191.94     10.54 o 
   1   8   7      334.07      338.15     11.18 o 
   2   8   7       35.87       35.28      4.87 o 
   3   8   7       83.13       99.87      8.23 o 
   4   8   7      241.17      252.27      8.58 o 
   5   8   7        0.00        2.34      2.82 o 
   6   8   7        4.20        1.22      2.91 o 
   7   8   7       29.69       25.56      4.50 o 
   8   8   7       80.80       88.39      8.04 o 
   9   8   7      218.53      196.05     12.00 o 
  10   8   7       68.56       76.07      7.89 o 
  11   8   7      353.02      405.58     14.17 o 
  12   8   7      183.74      186.97     10.16 o 
   1   9   7       97.07      106.45      7.12 o 
   2   9   7       48.62       39.41      6.08 o 
   3   9   7      119.51      110.45      7.89 o 
   4   9   7        9.67       10.28      4.11 o 
   5   9   7        0.13        3.80      4.26 o 
   6   9   7        0.64        2.91      3.68 o 
   7   9   7       18.63       24.10      4.86 o 
   8   9   7        1.44        6.33      3.77 o 
   9   9   7       14.87        9.29      4.18 o 
  10   9   7       46.15       53.58      6.35 o 
  11   9   7        0.58        2.77      5.03 o 
   0  10   7       71.93       79.28     10.77 o 
   1  10   7       15.33       14.60      5.73 o 
   2  10   7       91.62       89.49      7.81 o 
   3  10   7        0.41       -5.19      4.40 o 
   4  10   7        0.40       -0.99      4.54 o 
   5  10   7       39.61       45.03      7.22 o 
   6  10   7        2.48       -2.47      4.67 o 
   7  10   7       46.48       38.48      7.22 o 
   8  10   7       11.50        3.92      5.84 o 
   9  10   7       42.24       55.21     11.62 o 
   1  11   7        3.63        2.26      4.68 o 
   2  11   7       23.77       20.52      5.70 o 
   3  11   7        1.14        1.30      5.06 o 
   4  11   7       10.63       13.72      5.84 o 
   5  11   7        0.11       -2.81      6.67 o 
   6  11   7       10.97        8.02      6.41 o 
   0   0   8      245.18      216.27      8.23 o 
   1   0   8     1641.66     1584.81     17.21 o 
   2   0   8     4055.11     3848.15     27.99 o 
   3   0   8     2422.95     2455.00     35.37 o 
   4   0   8       96.10      118.96      5.39 o 
   5   0   8      453.66      408.22      7.00 o 
   6   0   8       60.43       56.38      3.69 o 
   7   0   8      537.24      543.07      8.84 o 
   8   0   8       19.97       20.75      2.58 o 
   9   0   8      173.59      181.68      6.64 o 
  10   0   8     1054.58     1033.47     32.05 o 
  11   0   8       33.44       36.73      5.08 o 
  12   0   8      263.47      236.98     10.36 o 
  13   0   8        1.15        2.28      3.25 o 
  14   0   8        5.95        4.89      4.11 o 
  15   0   8      143.97      162.08     19.06 o 
  16   0   8        1.87        0.62      6.29 o 
  17   0   8      202.92      195.98     22.15 o 
   1   1   8     1380.37     1330.22     11.80 o 
   2   1   8      440.71      393.51      4.77 o 
   3   1   8       36.91       47.64      2.00 o 
   4   1   8      142.75      145.13      3.27 o 
   5   1   8       30.70       31.91      1.73 o 
   6   1   8       99.74      101.18      2.80 o 
   7   1   8        0.02        0.76      1.08 o 
   8   1   8       89.20       85.40      3.16 o 
   9   1   8        3.88        3.10      1.49 o 
  10   1   8       63.78       61.90      5.23 o 
  11   1   8      863.70      840.10     17.23 o 
  12   1   8      155.46      136.96      6.14 o 
  13   1   8        1.94        2.41      2.87 o 
  14   1   8        5.66        6.50      4.51 o 
  15   1   8        2.52       10.36      4.19 o 
  16   1   8        0.29        4.89      4.10 o 
  17   1   8        2.89       -0.65      4.47 o 
   0   2   8       11.60       18.12      3.09 o 
   1   2   8      496.45      480.05      7.59 o 
   2   2   8      799.68      800.16     10.61 o 
   3   2   8      769.23      836.53     10.19 o 
   4   2   8      733.83      701.34      7.82 o 
   5   2   8     1257.41     1335.58      9.55 o 
   6   2   8      239.61      225.11      4.37 o 
   7   2   8        0.14       -1.51      1.15 o 
   8   2   8       53.20       46.23      2.96 o 
   9   2   8      165.67      170.83      5.17 o 
  10   2   8      592.56      604.62     18.40 o 
  11   2   8      487.44      477.03     13.99 o 
  12   2   8       29.93       29.72      3.74 o 
  13   2   8        1.09        1.56      2.83 o 
  14   2   8       27.93       34.92      5.06 o 
  15   2   8       30.57       27.86      4.98 o 
  16   2   8        2.38        0.59      3.39 o 
   1   3   8     2855.49     2665.49     33.56 o 
   2   3   8      321.29      348.03     11.53 o 
   3   3   8       21.85        8.86      1.56 o 
   4   3   8        0.85        0.73      1.22 o 
   5   3   8      181.61      212.40      4.84 o 
   6   3   8      159.41      140.56      3.95 o 
   7   3   8      106.33      107.21      4.67 o 
   8   3   8       49.10       54.89      3.70 o 
   9   3   8       95.27       91.36      4.69 o 
  10   3   8       19.63       22.79      3.07 o 
  11   3   8       13.13       18.22      2.90 o 
  12   3   8       16.98       14.17      3.44 o 
  13   3   8        0.25       -2.04      2.60 o 
  14   3   8       53.59       41.16      5.62 o 
  15   3   8        0.55        2.32      3.33 o 
  16   3   8        1.99       -1.74      3.61 o 
   0   4   8     8129.34     8187.46     59.88 o 
   1   4   8      503.57      502.93      7.61 o 
   2   4   8        9.77        8.79      1.91 o 
   3   4   8        8.94       10.95      1.82 o 
   4   4   8       26.60       32.71      2.46 o 
   5   4   8      288.32      300.97      6.90 o 
   6   4   8        8.53        5.34      2.25 o 
   7   4   8      209.47      219.70      6.10 o 
   8   4   8      809.71      859.02     18.33 o 
   9   4   8      176.62      177.12      7.70 o 
  10   4   8       47.84       51.01      4.03 o 
  11   4   8      159.83      174.33      7.16 o 
  12   4   8      106.10      108.17      7.63 o 
  13   4   8       30.61       27.09      4.44 o 
  14   4   8      110.56      114.53      7.52 o 
  15   4   8       15.53       18.76      4.79 o 
  16   4   8        1.39        2.35      3.68 o 
   1   5   8      779.83      768.20     10.35 o 
   2   5   8        5.55        3.05      1.81 o 
   3   5   8      522.25      588.28      9.18 o 
   4   5   8       74.84       74.34      3.84 o 
   5   5   8      106.53      100.35      6.33 o 
   6   5   8       38.07       57.34      4.21 o 
   7   5   8       81.33       74.39      4.71 o 
   8   5   8       22.33       19.11      2.82 o 
   9   5   8       54.56       64.20      4.45 o 
  10   5   8       20.91       18.38      3.34 o 
  11   5   8        8.77        7.71      2.80 o 
  12   5   8        3.09        7.05      2.99 o 
  13   5   8        8.31       10.01      3.65 o 
  14   5   8        3.31        4.78      3.51 o 
  15   5   8        6.50        7.10      4.09 o 
   0   6   8     2301.18     2246.79     32.28 o 
   1   6   8      108.54      101.04      5.30 o 
   2   6   8       35.90       33.51      4.23 o 
   3   6   8        5.54        4.29      2.19 o 
   4   6   8        0.30        0.80      1.87 o 
   5   6   8       50.99       64.12      4.61 o 
   6   6   8        0.09        0.17      2.21 o 
   7   6   8      294.23      244.89      7.66 o 
   8   6   8      173.58      173.78      7.35 o 
   9   6   8      153.88      149.06      7.59 o 
  10   6   8        0.49       -0.22      2.65 o 
  11   6   8        7.49       14.70      3.56 o 
  12   6   8       21.09       26.94      4.36 o 
  13   6   8      318.27      355.34     16.89 o 
  14   6   8       71.52      105.52      9.57 o 
   1   7   8     1880.72     1753.38     20.76 o 
   2   7   8       75.32       75.42      5.74 o 
   3   7   8        0.38       -0.01      2.55 o 
   4   7   8      147.45      137.95      7.47 o 
   5   7   8       43.95       38.50      4.22 o 
   6   7   8        0.39        0.41      2.37 o 
   7   7   8      107.57       89.83      5.76 o 
   8   7   8        3.42       -0.67      2.97 o 
   9   7   8      103.82       87.21      6.92 o 
  10   7   8      266.08      292.64     10.67 o 
  11   7   8        3.07       12.57      4.17 o 
  12   7   8       95.84      110.46      8.00 o 
  13   7   8        7.56       11.36      4.43 o 
   0   8   8        1.08        0.63      3.78 o 
   1   8   8       34.31       34.66      4.77 o 
   2   8   8       31.13       33.00      4.62 o 
   3   8   8        1.13        0.31      3.15 o 
   4   8   8      153.98      159.09      8.51 o 
   5   8   8      152.96      143.33      8.29 o 
   6   8   8       37.35       34.61      6.18 o 
   7   8   8        3.36       -2.89      2.75 o 
   8   8   8        0.52       -1.23      3.03 o 
   9   8   8       21.56       18.28      4.37 o 
  10   8   8       89.56       92.72      7.72 o 
  11   8   8        8.62       17.26      4.71 o 
  12   8   8       43.48       57.08      7.20 o 
   1   9   8        7.40        3.44      3.51 o 
   2   9   8        0.50       -4.65      3.10 o 
   3   9   8        1.01        1.45      3.43 o 
   4   9   8        2.01        0.36      3.49 o 
   5   9   8        0.30        1.56      4.19 o 
   6   9   8       13.53       11.87      4.96 o 
   7   9   8       18.83        4.08      4.72 o 
   8   9   8       48.23       53.80      7.69 o 
   9   9   8        6.10        4.46      5.69 o 
  10   9   8        2.07       -0.84      8.08 o 
   0  10   8       50.10       45.99      9.28 o 
   1  10   8       37.15       45.85      8.57 o 
   2  10   8       21.21       22.31      5.56 o 
   3  10   8        1.93       -0.97      3.79 o 
   4  10   8        3.73        9.73      5.15 o 
   5  10   8        3.58        4.32      4.90 o 
   6  10   8       23.04       14.66      5.92 o 
   7  10   8        7.97        2.07      6.80 o 
   8  10   8       22.98       27.88      8.90 o 
   1  11   8        1.61       -5.59      4.11 o 
   2  11   8       23.25       16.57      5.74 o 
   3  11   8        0.02       -2.25      4.91 o 
   4  11   8        4.31       -5.75      5.20 o 
   5  11   8        7.62        3.68      6.17 o 
   1   1   9       14.92        9.77      1.78 o 
   2   1   9      184.54      159.22      3.51 o 
   3   1   9     1249.21     1265.21      9.75 o 
   4   1   9      137.06      137.51      3.31 o 
   5   1   9       31.93       34.12      1.85 o 
   6   1   9        2.90        2.68      1.16 o 
   7   1   9      153.64      154.35      4.29 o 
   8   1   9      194.02      231.43      6.75 o 
   9   1   9      179.89      189.13      6.76 o 
  10   1   9       67.79       73.13      4.67 o 
  11   1   9       96.90      100.14      5.42 o 
  12   1   9      377.21      388.50     15.71 o 
  13   1   9      136.83      143.88      8.92 o 
  14   1   9        4.08        4.34      4.90 o 
  15   1   9       53.88       36.44      6.71 o 
  16   1   9       13.41       11.91      7.42 o 
   0   2   9      365.39      325.80      9.31 o 
   1   2   9     1029.82      994.98     11.77 o 
   2   2   9     1491.38     1554.19     12.39 o 
   3   2   9       78.79       79.45      2.80 o 
   4   2   9       39.72       43.18      2.24 o 
   5   2   9        8.10       10.91      1.58 o 
   6   2   9        0.51        0.47      1.42 o 
   7   2   9        9.89       10.78      2.00 o 
   8   2   9        0.30        0.76      1.80 o 
   9   2   9     1164.86     1163.01     14.06 o 
  10   2   9        0.87        5.31      2.46 o 
  11   2   9       10.71       10.21      2.85 o 
  12   2   9      368.52      383.18      9.60 o 
  13   2   9       95.24      102.03     10.49 o 
  14   2   9        4.19        5.49      3.28 o 
  15   2   9       23.41       27.42      6.13 o 
  16   2   9       11.74       15.63      6.15 o 
   1   3   9    10988.00    10611.86     94.41 o 
   2   3   9      550.97      599.79      7.82 o 
   3   3   9      298.30      303.95      5.40 o 
   4   3   9       15.38       12.57      1.77 o 
   5   3   9      102.77      107.78      3.88 o 
   6   3   9        0.62        1.21      1.49 o 
   7   3   9      269.98      291.68      9.66 o 
   8   3   9       28.08       34.66      3.31 o 
   9   3   9     1121.16     1096.90     16.04 o 
  10   3   9        1.38        1.90      2.01 o 
  11   3   9       30.25       26.18      3.57 o 
  12   3   9        6.02        5.66      2.93 o 
  13   3   9      190.16      216.40      8.75 o 
  14   3   9        2.01        1.61      3.28 o 
  15   3   9        0.42        1.13      3.52 o 
  16   3   9        0.78        3.03      3.78 o 
   0   4   9     1148.86     1111.63     32.70 o 
   1   4   9     1452.90     1407.06     17.40 o 
   2   4   9      491.93      486.27      8.98 o 
   3   4   9       48.07       42.40      2.71 o 
   4   4   9      389.03      401.84      7.24 o 
   5   4   9        3.84        1.51      1.69 o 
   6   4   9        1.48        4.67      1.91 o 
   7   4   9      621.76      609.72     14.27 o 
   8   4   9        0.70       -0.31      1.94 o 
   9   4   9        0.55        1.20      2.11 o 
  10   4   9       80.48       82.12      5.53 o 
  11   4   9       12.27        7.43      2.85 o 
  12   4   9       51.39       61.18      5.67 o 
  13   4   9      191.59      220.76      9.14 o 
  14   4   9       15.41       17.08      4.19 o 
  15   4   9      101.41       89.99      8.00 o 
   1   5   9     2045.07     1948.10     20.23 o 
   2   5   9        3.02        3.87      2.19 o 
   3   5   9       47.40       37.87      3.68 o 
   4   5   9      100.21       98.19      4.73 o 
   5   5   9        9.09        7.76      2.18 o 
   6   5   9        0.11        0.54      2.06 o 
   7   5   9      259.14      233.48      7.37 o 
   8   5   9      254.37      237.74      7.01 o 
   9   5   9        5.64        5.75      2.42 o 
  10   5   9       13.83       12.99      4.01 o 
  11   5   9        0.01       -2.32      2.60 o 
  12   5   9        5.16        6.14      3.21 o 
  13   5   9       78.06       93.56      8.14 o 
  14   5   9        7.75        4.02      3.57 o 
  15   5   9       11.25        4.58      3.98 o 
   0   6   9      325.03      307.61     12.10 o 
   1   6   9     1312.20     1287.84     16.88 o 
   2   6   9      168.23      149.67      6.93 o 
   3   6   9        0.75       -3.02      2.02 o 
   4   6   9        2.25        0.44      2.33 o 
   5   6   9       42.51       31.77      5.13 o 
   6   6   9       19.50       19.48      3.31 o 
   7   6   9      509.09      436.21     19.05 o 
   8   6   9       75.00       72.44      5.91 o 
   9   6   9      113.63      118.27      6.98 o 
  10   6   9        2.78        3.08      3.02 o 
  11   6   9       10.04        4.48      3.14 o 
  12   6   9       10.09        9.37      3.61 o 
  13   6   9        0.53       -2.04      3.72 o 
  14   6   9       18.95       13.66      4.78 o 
   1   7   9      711.14      707.25     14.16 o 
   2   7   9       64.24       64.36      5.56 o 
   3   7   9      205.01      195.23      7.32 o 
   4   7   9        2.98        6.74      3.28 o 
   5   7   9        5.43        3.97      3.00 o 
   6   7   9        6.36        3.24      4.47 o 
   7   7   9        1.84        2.20      3.11 o 
   8   7   9       16.47       14.20      4.84 o 
   9   7   9      160.19      146.73      9.58 o 
  10   7   9        0.04        4.62      3.59 o 
  11   7   9       11.83       11.08      4.03 o 
  12   7   9        0.46        4.39      3.73 o 
  13   7   9      171.74      213.15     11.23 o 
   0   8   9       54.71       41.52      7.72 o 
   1   8   9        1.81        2.48      2.95 o 
   2   8   9      167.38      153.64      9.36 o 
   3   8   9        0.03        3.18      3.54 o 
   4   8   9       15.89       13.26      4.15 o 
   5   8   9        9.98        2.28      3.43 o 
   6   8   9       20.62       18.15      4.34 o 
   7   8   9       16.89       14.78      5.00 o 
   8   8   9        7.43       -1.24      4.11 o 
   9   8   9       30.66       28.91      6.38 o 
  10   8   9       17.57       27.17      6.40 o 
  11   8   9       92.07      118.38     10.71 o 
   1   9   9       25.42       27.97      5.17 o 
   2   9   9        0.15       -3.07      3.22 o 
   3   9   9       14.08       20.79      4.83 o 
   4   9   9        2.67       -0.86      3.53 o 
   5   9   9        0.01        4.55      3.89 o 
   6   9   9        0.61        1.40      4.33 o 
   7   9   9        1.87        0.78      4.74 o 
   8   9   9        4.91        2.89      6.59 o 
   9   9   9       48.30       33.52      7.01 o 
  10   9   9       14.98       14.58      7.67 o 
   0  10   9       37.01       28.62     13.19 o 
   1  10   9        3.63        5.46      5.34 o 
   2  10   9        4.79        6.89      5.68 o 
   3  10   9       79.60       99.16      8.37 o 
   4  10   9       57.26       55.55      6.94 o 
   5  10   9       14.06       13.38      5.58 o 
   6  10   9        1.52       -3.05      4.87 o 
   7  10   9       23.14       15.92      7.04 o 
   1  11   9        1.55       -1.52      4.51 o 
   2  11   9       22.07       11.33      5.40 o 
   3  11   9       63.16       77.26     12.57 o 
   4  11   9        0.03       -1.04      5.93 o 
   0   0  10     1616.25     1502.72     25.76 o 
   1   0  10      193.13      205.29      7.51 o 
   2   0  10      916.92      875.97      9.71 o 
   3   0  10     7470.54     7517.06    162.55 o 
   4   0  10     3841.85     4049.29     76.63 o 
   5   0  10        5.23        2.09      1.96 o 
   6   0  10     1106.33     1086.45     19.14 o 
   7   0  10        0.92       -0.88      2.13 o 
   8   0  10      331.65      318.16     10.90 o 
   9   0  10      858.42      835.20     17.95 o 
  10   0  10      668.96      638.75     28.24 o 
  11   0  10     4918.35     4887.35    113.60 o 
  12   0  10      432.17      436.94     56.93 o 
  13   0  10        3.90        9.51      5.92 o 
  14   0  10        9.73       15.12      6.31 o 
  15   0  10        0.21        5.98      7.21 o 
  16   0  10       19.55       34.42     11.03 o 
   1   1  10        5.88        3.46      1.66 o 
   2   1  10     1188.46     1175.14     10.02 o 
   3   1  10     1736.21     1820.98     12.65 o 
   4   1  10       35.06       39.87      2.44 o 
   5   1  10       69.18       73.36      2.92 o 
   6   1  10       28.76       41.00      2.46 o 
   7   1  10      108.91      106.61      3.91 o 
   8   1  10       39.01       40.84      2.94 o 
   9   1  10      137.74      143.67      6.14 o 
  10   1  10     1888.11     1916.56     36.73 o 
  11   1  10      571.45      573.95     17.34 o 
  12   1  10       70.26       60.31      6.40 o 
  13   1  10        0.32       -2.02      3.15 o 
  14   1  10       46.54       61.57      7.86 o 
  15   1  10        5.90        6.43      4.63 o 
  16   1  10        8.29        1.47      4.95 o 
   0   2  10        2.07        0.34      2.58 o 
   1   2  10      134.86      117.48      4.58 o 
   2   2  10        9.61        7.46      1.56 o 
   3   2  10       46.69       54.95      2.59 o 
   4   2  10      292.78      338.59      5.28 o 
   5   2  10        2.60        3.58      1.56 o 
   6   2  10       77.58       86.91      3.66 o 
   7   2  10      149.20      150.96      4.65 o 
   8   2  10       60.27       63.62      5.39 o 
   9   2  10       23.70       23.42      3.32 o 
  10   2  10        0.00       -3.13      2.09 o 
  11   2  10        2.42        0.44      2.45 o 
  12   2  10        4.82        0.75      2.68 o 
  13   2  10       15.80        8.01      4.73 o 
  14   2  10        0.45       -3.61      3.54 o 
  15   2  10       24.82       31.44      6.32 o 
  16   2  10       76.19       73.90      9.30 o 
   1   3  10      906.07      907.96     16.24 o 
   2   3  10      511.35      561.78      9.53 o 
   3   3  10      283.03      282.50      6.24 o 
   4   3  10        5.80        7.16      1.62 o 
   5   3  10       85.71       87.38      3.68 o 
   6   3  10      159.63      158.11      4.45 o 
   7   3  10       20.92       16.54      2.66 o 
   8   3  10        5.07        5.52      2.23 o 
   9   3  10       12.57       15.63      2.92 o 
  10   3  10      161.81      162.21      6.05 o 
  11   3  10        9.24        4.80      2.55 o 
  12   3  10       13.44       11.96      3.32 o 
  13   3  10      134.69      147.27      7.85 o 
  14   3  10        8.39       11.58      4.10 o 
  15   3  10        6.08        4.96      4.53 o 
   0   4  10     1300.08     1270.27     21.66 o 
   1   4  10      264.73      277.67      7.28 o 
   2   4  10       44.73       50.44      3.84 o 
   3   4  10        8.49       16.93      2.59 o 
   4   4  10      183.05      179.33      6.01 o 
   5   4  10        0.51        2.49      1.79 o 
   6   4  10      251.05      259.14      8.49 o 
   7   4  10      259.73      252.54      6.79 o 
   8   4  10       67.95       77.10      4.57 o 
   9   4  10       22.83       18.46      2.93 o 
  10   4  10      101.64       97.61      5.36 o 
  11   4  10       35.28       37.13      4.32 o 
  12   4  10       60.19       69.85      5.97 o 
  13   4  10       37.40       41.30      5.06 o 
  14   4  10        1.99        7.52      3.50 o 
  15   4  10       46.09       39.94      5.88 o 
   1   5  10       40.29       43.57      4.14 o 
   2   5  10      234.85      222.97      6.94 o 
   3   5  10      232.79      246.06      7.33 o 
   4   5  10        0.19        1.72      2.25 o 
   5   5  10      104.49      112.81      5.60 o 
   6   5  10        3.50        3.38      2.75 o 
   7   5  10       74.13       66.33      4.71 o 
   8   5  10        4.03        1.94      2.40 o 
   9   5  10       12.15        8.55      2.56 o 
  10   5  10       20.61       14.32      3.30 o 
  11   5  10        7.36        0.99      2.88 o 
  12   5  10       10.83        6.87      3.29 o 
  13   5  10        0.28        1.79      3.25 o 
  14   5  10        2.83        0.32      3.37 o 
   0   6  10      225.28      226.10     10.81 o 
   1   6  10       28.18       28.71      3.86 o 
   2   6  10       56.21       57.53      5.15 o 
   3   6  10       49.96       53.77      4.54 o 
   4   6  10       35.78       42.79      4.13 o 
   5   6  10        0.27       -2.82      2.57 o 
   6   6  10       70.87       56.24      5.46 o 
   7   6  10       84.44       69.13      6.03 o 
   8   6  10        0.02        1.65      3.06 o 
   9   6  10       23.12       20.51      4.97 o 
  10   6  10        0.43        5.54      3.24 o 
  11   6  10        0.28       -4.34      3.87 o 
  12   6  10       11.04       14.01      3.85 o 
  13   6  10       80.57       92.89     13.40 o 
   1   7  10      158.41      146.16      8.72 o 
   2   7  10       13.15       14.12      4.61 o 
   3   7  10       33.92       31.98      4.04 o 
   4   7  10       23.66       17.89      4.04 o 
   5   7  10        0.49        5.05      3.28 o 
   6   7  10       58.45       47.75      5.45 o 
   7   7  10      122.84      108.30      9.08 o 
   8   7  10        1.26       -5.01      3.56 o 
   9   7  10      181.63      172.61     11.62 o 
  10   7  10        7.55       10.87      5.15 o 
  11   7  10        3.96        5.05      4.92 o 
  12   7  10        0.70       -3.45      4.53 o 
   0   8  10       12.24        5.20      5.20 o 
   1   8  10        2.91       -1.27      5.27 o 
   2   8  10        4.33        8.09      3.43 o 
   3   8  10       45.39       38.19      5.19 o 
   4   8  10        6.62       10.56      3.93 o 
   5   8  10        7.83        7.00      3.74 o 
   6   8  10       22.93       24.04      4.74 o 
   7   8  10        2.01        2.57      4.73 o 
   8   8  10        0.04       -5.71      3.81 o 
   9   8  10       66.87       83.27      9.11 o 
  10   8  10        2.90        3.08      5.07 o 
  11   8  10        4.67       12.06      6.71 o 
   1   9  10       25.32       33.00      5.60 o 
   2   9  10        5.22        1.67      3.61 o 
   3   9  10       78.47       71.90     11.50 o 
   4   9  10        6.89        4.95      4.13 o 
   5   9  10       54.56       55.67      6.68 o 
   6   9  10        0.57       -2.51      4.36 o 
   7   9  10        5.88       -1.65      4.64 o 
   8   9  10        1.77       -3.79      4.52 o 
   9   9  10       86.90       98.66     13.82 o 
   0  10  10        2.26       -1.36      5.82 o 
   1  10  10        0.36       -3.44      4.97 o 
   2  10  10       10.17       16.53      6.15 o 
   3  10  10       71.06       94.03      9.02 o 
   4  10  10       58.63       82.66      7.93 o 
   5  10  10       20.00       22.27      6.29 o 
   6  10  10       24.68       26.27      7.74 o 
   7  10  10        0.52        1.20     12.73 o 
   1  11  10       10.16        3.25      5.52 o 
   2  11  10       27.58       26.07      7.53 o 
   1   1  11       70.31       71.38      3.51 o 
   2   1  11      377.30      369.51      6.23 o 
   3   1  11      740.44      783.84      8.00 o 
   4   1  11        3.03        7.56      1.64 o 
   5   1  11       91.74      107.94      4.44 o 
   6   1  11       31.59       38.09      3.21 o 
   7   1  11        0.03        1.63      1.92 o 
   8   1  11       99.20       98.61      5.32 o 
   9   1  11       61.19       60.28      4.50 o 
  10   1  11      297.09      294.85     12.32 o 
  11   1  11        0.69       -0.73      3.44 o 
  12   1  11      246.83      266.33     10.96 o 
  13   1  11       89.95       91.73     11.55 o 
  14   1  11       42.34       48.30      7.39 o 
  15   1  11        1.72        1.98      4.21 o 
  16   1  11       11.64       16.17      6.70 o 
   0   2  11      117.38      112.51      6.76 o 
   1   2  11      860.05      830.94     11.52 o 
   2   2  11      438.23      429.54      7.39 o 
   3   2  11        9.08        9.80      1.88 o 
   4   2  11        1.12        1.66      1.47 o 
   5   2  11       54.41       57.53      2.79 o 
   6   2  11       31.78       35.48      3.70 o 
   7   2  11       44.71       46.10      3.18 o 
   8   2  11       10.06       12.18      2.54 o 
   9   2  11     1347.25     1388.73     25.40 o 
  10   2  11        5.46       -0.41      2.67 o 
  11   2  11      112.60      113.45      6.98 o 
  12   2  11      135.29      125.07      7.50 o 
  13   2  11       79.89       80.19      8.65 o 
  14   2  11        7.82        8.69      4.62 o 
  15   2  11        3.14        6.14      5.09 o 
   1   3  11       86.13       80.80      4.37 o 
   2   3  11      524.96      526.50      9.46 o 
   3   3  11       24.04       30.21      2.91 o 
   4   3  11      158.63      158.82      5.10 o 
   5   3  11       47.28       51.41      4.22 o 
   6   3  11        0.65        2.96      1.75 o 
   7   3  11       93.45       86.25      4.50 o 
   8   3  11      137.12      136.32      5.46 o 
   9   3  11      142.10      150.76      5.94 o 
  10   3  11       77.74       78.15      4.86 o 
  11   3  11       14.12       11.66      3.94 o 
  12   3  11        0.01       -3.97      2.82 o 
  13   3  11        9.83        4.25      3.61 o 
  14   3  11        0.08       -0.08      5.81 o 
  15   3  11        6.40        9.89      4.64 o 
   0   4  11      573.93      559.82     14.58 o 
   1   4  11      218.60      208.46      6.58 o 
   2   4  11        0.78        2.78      2.33 o 
   3   4  11       39.57       42.51      3.45 o 
   4   4  11        0.36        1.21      2.17 o 
   5   4  11        0.00        1.97      2.20 o 
   6   4  11       57.60       66.03      4.62 o 
   7   4  11      112.01      119.07      6.03 o 
   8   4  11       25.78       23.47      3.42 o 
   9   4  11      119.51      124.44      5.75 o 
  10   4  11        0.26        5.67      2.53 o 
  11   4  11      118.19       99.51      9.68 o 
  12   4  11        2.85        4.77      3.20 o 
  13   4  11        3.21        2.10      3.14 o 
  14   4  11        4.59        3.43      4.54 o 
   1   5  11      354.91      335.29      8.71 o 
   2   5  11      905.69      834.39     15.70 o 
   3   5  11       10.49        7.27      3.26 o 
   4   5  11      337.07      325.71     13.87 o 
   5   5  11       36.01       37.32      3.99 o 
   6   5  11      189.50      173.56      8.78 o 
   7   5  11      251.74      243.33      9.03 o 
   8   5  11       29.86       30.15      4.63 o 
   9   5  11       27.13       22.73      3.95 o 
  10   5  11       83.01       85.51      7.07 o 
  11   5  11        0.70        1.24      3.33 o 
  12   5  11        1.81       -0.33      3.18 o 
  13   5  11        3.06        2.09      3.35 o 
  14   5  11       68.99       96.25      8.23 o 
   0   6  11      121.93      105.88      8.30 o 
   1   6  11      767.92      744.53     13.17 o 
   2   6  11       87.35       77.94      5.82 o 
   3   6  11        0.00       -3.67      2.45 o 
   4   6  11        9.82        5.66      2.78 o 
   5   6  11        0.08       -1.70      2.65 o 
   6   6  11       13.06       15.23      3.90 o 
   7   6  11       10.53        4.60      3.28 o 
   8   6  11        2.92        3.63      3.19 o 
   9   6  11      170.90      150.93      9.94 o 
  10   6  11        8.62       13.94      5.49 o 
  11   6  11        0.01        0.11      4.07 o 
  12   6  11       12.35        8.79      4.51 o 
  13   6  11       13.50       19.35      6.32 o 
   1   7  11       20.25       23.04      4.11 o 
   2   7  11        8.87       15.10      4.09 o 
   3   7  11       13.46        3.02      2.77 o 
   4   7  11       13.80       10.79      3.57 o 
   5   7  11       23.10       11.58      3.89 o 
   6   7  11        1.66       -1.95      3.07 o 
   7   7  11        8.64       10.14      3.91 o 
   8   7  11      118.69      109.60      9.38 o 
   9   7  11        2.36        1.28      4.37 o 
  10   7  11        0.02       -2.10      4.56 o 
  11   7  11        0.00       -3.09      4.35 o 
  12   7  11        0.24       -4.71      6.26 o 
   0   8  11        8.27        6.29      5.55 o 
   1   8  11      100.75      122.07      7.33 o 
   2   8  11       39.78       30.40      4.15 o 
   3   8  11        2.58       -4.47      3.35 o 
   4   8  11        0.27       -1.90      3.11 o 
   5   8  11       21.81       25.02      4.87 o 
   6   8  11       13.39        8.21      3.93 o 
   7   8  11       21.71       23.97      5.98 o 
   8   8  11       16.29       12.43      5.43 o 
   9   8  11        3.24        1.95      5.50 o 
  10   8  11        0.46        2.18      5.73 o 
   1   9  11       71.02       87.32     10.10 o 
   2   9  11       20.43        1.95      4.25 o 
   3   9  11        1.70        2.91      4.09 o 
   4   9  11        0.71        0.01      3.86 o 
   5   9  11        0.01       -5.09      3.48 o 
   6   9  11       12.87        7.69      5.30 o 
   7   9  11        0.46       -2.67      4.68 o 
   8   9  11        2.09        5.19      5.43 o 
   0  10  11       16.61       10.55      6.77 o 
   1  10  11       15.91       10.63      6.19 o 
   2  10  11        1.00       -4.59      4.13 o 
   3  10  11       82.08      102.62      9.28 o 
   4  10  11        0.47       -0.55      4.49 o 
   5  10  11        0.77        3.15      5.85 o 
   6  10  11        0.85        2.32      5.82 o 
   0   0  12      218.36      235.04     10.88 o 
   1   0  12      429.69      417.51     10.38 o 
   2   0  12      130.61      148.63      9.37 o 
   3   0  12     1759.38     1726.67     20.88 o 
   4   0  12      211.58      192.40      6.96 o 
   5   0  12      342.81      379.87     17.85 o 
   6   0  12      106.51      107.17      5.92 o 
   7   0  12       46.03       34.17      5.04 o 
   8   0  12      239.89      239.70     10.34 o 
   9   0  12      151.12      160.95      9.15 o 
  10   0  12      842.18      865.69     20.09 o 
  11   0  12     1554.68     1515.97     36.55 o 
  12   0  12      293.36      265.18     15.92 o 
  13   0  12       62.73       51.82     13.24 o 
  14   0  12       73.34      103.53     15.04 o 
  15   0  12        5.36        9.07      7.63 o 
   1   1  12       11.26        9.83      2.07 o 
   2   1  12       18.40       15.25      2.40 o 
   3   1  12      623.03      654.46      9.68 o 
   4   1  12        3.23        4.45      1.86 o 
   5   1  12       77.65       93.91      3.87 o 
   6   1  12      215.70      230.77      8.25 o 
   7   1  12       13.45        9.98      2.48 o 
   8   1  12      165.41      165.78      6.37 o 
   9   1  12      311.87      317.59      8.49 o 
  10   1  12       15.37       22.95      4.01 o 
  11   1  12      293.75      287.10     11.46 o 
  12   1  12      139.02      143.48      9.49 o 
  13   1  12       39.88       34.67      5.94 o 
  14   1  12        0.52        4.29      4.07 o 
  15   1  12        0.21        8.33      4.74 o 
   0   2  12      361.61      350.46     10.94 o 
   1   2  12       10.85       17.85      2.72 o 
   2   2  12      194.39      190.75      5.07 o 
   3   2  12      192.95      192.76      5.11 o 
   4   2  12        0.08       -1.60      1.70 o 
   5   2  12      135.24      143.88      5.37 o 
   6   2  12       13.53       22.33      3.12 o 
   7   2  12       19.27       24.50      3.13 o 
   8   2  12       19.29       17.11      3.13 o 
   9   2  12      424.37      439.77     11.36 o 
  10   2  12       16.47        9.42      3.32 o 
  11   2  12      115.04      112.96      7.34 o 
  12   2  12       46.33       36.85      5.04 o 
  13   2  12       17.05       20.15      4.75 o 
  14   2  12        5.76        5.25      5.12 o 
  15   2  12       10.72        0.22      4.29 o 
   1   3  12        9.25        8.61      2.55 o 
   2   3  12      206.75      219.63      6.53 o 
   3   3  12       64.90       63.05      3.82 o 
   4   3  12       12.03       13.03      2.80 o 
   5   3  12       11.06       11.43      2.70 o 
   6   3  12       26.92       22.08      2.84 o 
   7   3  12        2.21       -2.79      2.07 o 
   8   3  12       55.86       62.51      5.48 o 
   9   3  12       14.31       16.77      3.90 o 
  10   3  12        0.10        3.52      2.85 o 
  11   3  12       19.65       27.62      4.46 o 
  12   3  12       12.77       10.40      3.56 o 
  13   3  12       12.81       11.48      5.37 o 
  14   3  12      123.98      125.48     11.33 o 
  15   3  12        1.82        4.22      4.69 o 
   0   4  12     1426.14     1339.07     23.86 o 
   1   4  12      556.76      526.63     10.31 o 
   2   4  12       15.85       20.35      3.24 o 
   3   4  12        6.06        1.54      2.37 o 
   4   4  12        4.87        1.91      2.27 o 
   5   4  12      176.92      168.73      6.44 o 
   6   4  12        1.35        4.43      2.58 o 
   7   4  12       77.41       67.62      5.02 o 
   8   4  12      137.20      116.93      6.45 o 
   9   4  12       12.51        9.50      3.17 o 
  10   4  12        6.73        2.54      2.87 o 
  11   4  12        9.00        9.08      5.38 o 
  12   4  12        1.09        5.33      5.00 o 
  13   4  12        2.10        2.69      3.95 o 
  14   4  12       63.19       67.27     10.11 o 
   1   5  12      394.88      414.15      9.75 o 
   2   5  12      109.69       96.87      6.05 o 
   3   5  12       11.61        9.38      3.00 o 
   4   5  12        7.63        5.07      2.76 o 
   5   5  12        8.56       16.78      3.35 o 
   6   5  12       82.42       81.68      6.29 o 
   7   5  12       51.30       46.11      5.22 o 
   8   5  12       28.73       14.74      5.47 o 
   9   5  12       94.56       88.13      6.81 o 
  10   5  12        8.53       14.59      4.72 o 
  11   5  12        0.00       -0.05      3.65 o 
  12   5  12        1.27        7.48      4.37 o 
  13   5  12       26.41       45.09      8.70 o 
   0   6  12     1800.71     1720.04     29.70 o 
   1   6  12       67.41       66.32      7.31 o 
   2   6  12      214.34      206.55     10.34 o 
   3   6  12       15.54        9.33      3.13 o 
   4   6  12        4.44        1.99      2.75 o 
   5   6  12       25.41       15.99      5.48 o 
   6   6  12       16.36        8.97      3.64 o 
   7   6  12        0.56        0.09      3.16 o 
   8   6  12       98.36       97.32      7.30 o 
   9   6  12       27.71       30.19      5.19 o 
  10   6  12        0.40       -2.43      3.99 o 
  11   6  12       23.07       28.24      7.08 o 
  12   6  12       25.54       20.60      5.73 o 
   1   7  12      299.67      293.92     13.56 o 
   2   7  12        2.08        2.47      3.29 o 
   3   7  12       91.77       81.15      7.47 o 
   4   7  12       46.81       37.52      6.76 o 
   5   7  12       12.48        9.70      4.90 o 
   6   7  12       46.68       35.58      6.73 o 
   7   7  12       10.62        7.34      3.82 o 
   8   7  12        6.88        3.69      3.84 o 
   9   7  12       33.22       16.21      5.42 o 
  10   7  12        0.86        0.67      5.15 o 
  11   7  12        2.72       -8.74      9.14 o 
   0   8  12       89.49       88.39     16.64 o 
   1   8  12        2.73        1.49      3.48 o 
   2   8  12       52.36       67.62      5.68 o 
   3   8  12        3.99        8.88      4.46 o 
   4   8  12        1.54       -4.69      3.13 o 
   5   8  12        0.16        2.37      3.68 o 
   6   8  12        6.26       13.70      4.46 o 
   7   8  12       10.37       18.78      4.61 o 
   8   8  12       27.11       11.53      5.38 o 
   9   8  12       85.57       91.95      9.55 o 
  10   8  12        3.28        5.85      7.01 o 
   1   9  12        2.59       -1.97      4.16 o 
   2   9  12       51.92       46.44      6.90 o 
   3   9  12       16.51       11.13      4.64 o 
   4   9  12        4.47       10.33      4.55 o 
   5   9  12       11.42        5.64      4.41 o 
   6   9  12        0.81        2.01      4.81 o 
   7   9  12        0.06       -0.28      5.42 o 
   8   9  12        0.20        3.74      6.92 o 
   0  10  12       23.43       16.83      7.20 o 
   1  10  12        0.25       -7.14      4.76 o 
   2  10  12       10.38        7.44      5.08 o 
   3  10  12       13.70       29.45      7.13 o 
   4  10  12       26.46       34.68      6.89 o 
   1   1  13      325.59      331.50      7.25 o 
   2   1  13       37.49       36.89      3.27 o 
   3   1  13      363.48      334.74      7.37 o 
   4   1  13        2.14        2.28      1.75 o 
   5   1  13       22.40       25.42      2.86 o 
   6   1  13        4.68        5.07      2.32 o 
   7   1  13       44.34       48.43      4.29 o 
   8   1  13       89.81       87.93      5.35 o 
   9   1  13      585.02      605.16     14.46 o 
  10   1  13       20.35       21.28      4.15 o 
  11   1  13        2.77        9.56      3.50 o 
  12   1  13      148.52      168.09     10.01 o 
  13   1  13       29.37       33.87      5.88 o 
  14   1  13       14.97       15.17      4.90 o 
  15   1  13       10.35        7.10      5.13 o 
   0   2  13      263.46      265.14     10.79 o 
   1   2  13        0.53       -1.51      1.79 o 
   2   2  13      109.30      103.09      4.68 o 
   3   2  13       10.75        6.48      2.23 o 
   4   2  13      205.98      211.58      6.22 o 
   5   2  13       35.41       37.93      3.84 o 
   6   2  13        3.04        2.38      2.39 o 
   7   2  13       21.79       19.50      3.36 o 
   8   2  13       30.95       24.42      5.19 o 
   9   2  13        3.37        5.27      3.59 o 
  10   2  13        9.19       13.52      5.78 o 
  11   2  13      103.47      105.55      7.36 o 
  12   2  13      182.16      184.48      9.08 o 
  13   2  13       80.75      104.89      9.18 o 
  14   2  13        8.60        4.88      6.33 o 
   1   3  13      632.40      636.36     11.27 o 
   2   3  13      179.81      165.05      5.52 o 
   3   3  13       78.10       74.35      4.70 o 
   4   3  13       31.94       25.64      3.97 o 
   5   3  13       34.76       46.67      4.77 o 
   6   3  13       44.69       38.52      4.54 o 
   7   3  13       19.34       14.07      3.70 o 
   8   3  13        5.98        4.37      3.16 o 
   9   3  13       16.57       20.52      4.17 o 
  10   3  13      181.78      195.59     10.25 o 
  11   3  13        1.81        7.51      4.19 o 
  12   3  13       15.41       21.72      5.34 o 
  13   3  13        0.52        5.34      4.98 o 
  14   3  13       10.42       15.56     10.30 o 
   0   4  13     1933.90     1868.98     34.39 o 
   1   4  13       85.83       88.35      7.47 o 
   2   4  13      195.84      184.04      6.73 o 
   3   4  13       21.53       21.39      3.40 o 
   4   4  13        0.08       -2.74      2.26 o 
   5   4  13       22.94       21.75      3.53 o 
   6   4  13        1.53        0.56      2.54 o 
   7   4  13      365.52      316.66     10.11 o 
   8   4  13       57.69       55.76      6.39 o 
   9   4  13       32.43       47.02      5.38 o 
  10   4  13       26.47       36.27      5.31 o 
  11   4  13       13.05        8.48      4.52 o 
  12   4  13       67.30       78.03      9.86 o 
  13   4  13       80.54      104.39     10.96 o 
   1   5  13     3401.84     3174.07     29.69 o 
   2   5  13      980.81      975.65     16.66 o 
   3   5  13       61.77       69.53      5.33 o 
   4   5  13       63.57       67.70      5.08 o 
   5   5  13       29.59       30.72      4.03 o 
   6   5  13      222.50      191.37      7.43 o 
   7   5  13      114.02       99.33      7.05 o 
   8   5  13       77.97       75.78      6.55 o 
   9   5  13      204.69      206.15     11.02 o 
  10   5  13       94.27       87.34      8.42 o 
  11   5  13        7.73        5.69      5.24 o 
  12   5  13        2.03       -3.03      5.14 o 
  13   5  13      180.19      224.35     18.41 o 
   0   6  13      221.77      207.58     11.07 o 
   1   6  13      191.39      180.32      8.19 o 
   2   6  13       23.91       22.10      4.15 o 
   3   6  13        1.04        0.43      2.63 o 
   4   6  13        0.28        2.31      2.65 o 
   5   6  13        0.40        3.42      3.26 o 
   6   6  13        2.92        2.89      3.53 o 
   7   6  13      200.16      174.43      8.82 o 
   8   6  13        4.81        0.23      3.63 o 
   9   6  13        5.11        6.30      3.86 o 
  10   6  13        4.54        2.47      4.58 o 
  11   6  13        5.11        4.25      8.99 o 
  12   6  13       46.15       63.78     16.38 o 
   1   7  13       11.28        7.82      3.65 o 
   2   7  13        5.30        4.06      3.04 o 
   3   7  13        5.14        4.84      3.10 o 
   4   7  13       59.60       50.18      6.25 o 
   5   7  13        3.97        6.92      3.76 o 
   6   7  13       40.17       22.69      4.80 o 
   7   7  13        4.48        0.27      3.45 o 
   8   7  13       12.26        9.69      5.23 o 
   9   7  13        2.10        2.41      4.95 o 
  10   7  13        2.03        3.65      5.32 o 
   0   8  13       63.81       55.71     14.01 o 
   1   8  13       16.26       25.80      5.65 o 
   2   8  13      113.17      114.89      7.05 o 
   3   8  13      113.02      117.00      8.32 o 
   4   8  13        5.42        7.42      5.63 o 
   5   8  13       13.32       12.65      4.33 o 
   6   8  13        5.00        0.36      4.19 o 
   7   8  13        0.43        7.79      4.36 o 
   8   8  13        7.05        0.16      4.58 o 
   9   8  13       39.32       46.69     10.29 o 
   1   9  13       10.06        3.93      3.99 o 
   2   9  13       13.31       16.58      6.31 o 
   3   9  13       40.02       45.51      6.86 o 
   4   9  13        1.39        9.66      4.55 o 
   5   9  13       15.60        5.63      5.64 o 
   6   9  13        6.25        6.88      5.76 o 
   7   9  13        5.79        8.29      7.40 o 
   0  10  13        0.23        1.24      7.21 o 
   1  10  13        7.29       11.61      6.89 o 
   2  10  13       22.78       41.51      9.59 o 
   0   0  14        0.90        1.34      6.80 o 
   1   0  14       38.39       39.37      6.28 o 
   2   0  14      829.77      805.67     15.43 o 
   3   0  14       64.76       56.92      7.63 o 
   4   0  14      526.18      500.70     14.05 o 
   5   0  14       22.36       28.61      4.67 o 
   6   0  14        5.19        3.39      3.41 o 
   7   0  14       44.87       32.07      7.00 o 
   8   0  14      175.65      174.46     12.57 o 
   9   0  14       31.87       40.59      6.40 o 
  10   0  14      139.98      140.40      9.88 o 
  11   0  14       47.31       56.63     14.22 o 
  12   0  14        0.02       -0.74      5.06 o 
  13   0  14       21.43       23.31      8.40 o 
  14   0  14        5.89       -0.45      5.60 o 
   1   1  14        0.23        0.87      1.99 o 
   2   1  14      216.58      222.26      6.27 o 
   3   1  14       62.61       70.45      4.22 o 
   4   1  14      112.41      111.60      5.01 o 
   5   1  14       10.99        7.71      2.62 o 
   6   1  14        3.63        1.91      2.38 o 
   7   1  14       35.85       34.47      3.91 o 
   8   1  14       34.80       42.79      6.83 o 
   9   1  14        0.31        0.93      3.45 o 
  10   1  14      909.28      905.32     27.84 o 
  11   1  14       83.19       95.29      9.30 o 
  12   1  14       89.89       82.26     21.67 o 
  13   1  14       33.95       25.72      5.82 o 
  14   1  14        2.25        7.30      4.51 o 
   0   2  14        0.37       -2.02      3.73 o 
   1   2  14       60.33       64.41      4.76 o 
   2   2  14       11.33        9.28      2.59 o 
   3   2  14      185.91      166.37      5.85 o 
   4   2  14      427.61      444.40      8.98 o 
   5   2  14       27.34       33.30      3.95 o 
   6   2  14      148.74      153.22      6.74 o 
   7   2  14        5.67        4.03      2.80 o 
   8   2  14        6.79        4.64      2.99 o 
   9   2  14       59.43       59.23      6.64 o 
  10   2  14       82.81       84.90      7.84 o 
  11   2  14      131.07      136.20      9.48 o 
  12   2  14       43.53       38.17      6.29 o 
  13   2  14       33.13       46.17     12.55 o 
  14   2  14        0.57        1.63      9.79 o 
   1   3  14       22.31       28.81      3.63 o 
   2   3  14       34.55       41.32      4.39 o 
   3   3  14      108.31      103.93      5.55 o 
   4   3  14        0.60       -3.76      2.51 o 
   5   3  14        9.28       10.58      3.42 o 
   6   3  14        2.92       -2.51      2.70 o 
   7   3  14      119.12      117.67      9.61 o 
   8   3  14      146.17      154.47      8.25 o 
   9   3  14        1.47       11.06      4.96 o 
  10   3  14        7.18        9.52      4.42 o 
  11   3  14       25.15       30.84      5.81 o 
  12   3  14       10.95       11.09      4.89 o 
  13   3  14        2.42        4.26      6.11 o 
   0   4  14      275.74      278.86     11.99 o 
   1   4  14       11.99        9.44      3.46 o 
   2   4  14      389.49      367.25      9.44 o 
   3   4  14       24.26       28.33      4.18 o 
   4   4  14        1.52        1.18      2.87 o 
   5   4  14       17.79       17.13      3.82 o 
   6   4  14       30.82       30.02      4.46 o 
   7   4  14        1.78        6.53      3.61 o 
   8   4  14       35.87       53.12      6.66 o 
   9   4  14       47.21       38.26      6.21 o 
  10   4  14       48.28       41.55      6.30 o 
  11   4  14        0.96       -2.24      4.19 o 
  12   4  14        1.06       10.81      5.78 o 
  13   4  14       24.08       16.66      8.01 o 
   1   5  14      308.48      295.53      8.97 o 
   2   5  14       42.94       44.97      4.54 o 
   3   5  14        8.98        9.40      3.17 o 
   4   5  14        3.64        1.27      2.58 o 
   5   5  14        1.45       -0.51      3.20 o 
   6   5  14        0.01       -4.12      3.05 o 
   7   5  14       50.67       50.33      6.52 o 
   8   5  14        0.37        3.44      3.90 o 
   9   5  14       66.09       69.67      7.56 o 
  10   5  14        0.54        2.37      4.23 o 
  11   5  14        1.55        0.82      6.54 o 
  12   5  14        5.44       12.76      7.38 o 
   0   6  14      190.32      173.72     11.00 o 
   1   6  14        0.01        3.50      3.24 o 
   2   6  14       20.99       26.47      4.25 o 
   3   6  14       30.30       22.53      3.90 o 
   4   6  14        0.50       -0.74      2.69 o 
   5   6  14       39.63       29.30      4.83 o 
   6   6  14        4.22        4.04      6.59 o 
   7   6  14       20.30       16.05      4.23 o 
   8   6  14       69.96       75.78      8.03 o 
   9   6  14       14.64       18.21      5.68 o 
  10   6  14        1.30       -6.35      5.48 o 
  11   6  14        0.83      -11.67      7.78 o 
   1   7  14        8.12        7.21      4.11 o 
   2   7  14       35.76       28.46      4.23 o 
   3   7  14      190.26      169.35      7.91 o 
   4   7  14        1.85       -4.09      3.23 o 
   5   7  14       33.99       31.15      5.16 o 
   6   7  14        2.76        7.26      6.59 o 
   7   7  14        1.51        1.05      3.79 o 
   8   7  14       10.27        2.00      4.81 o 
   9   7  14        0.08       -6.66      4.44 o 
  10   7  14        5.58       -2.80      7.63 o 
   0   8  14       43.88       25.94      7.47 o 
   1   8  14        3.94        3.91      3.76 o 
   2   8  14        0.91        0.89      3.88 o 
   3   8  14        0.64       -0.23      4.57 o 
   4   8  14       75.22      105.30     10.67 o 
   5   8  14       10.38        8.14      4.68 o 
   6   8  14        1.79        7.31      4.28 o 
   7   8  14        0.36        1.39      4.08 o 
   8   8  14       23.06        6.28      7.17 o 
   1   9  14        6.83        5.61      4.31 o 
   2   9  14       31.22       35.46      6.40 o 
   3   9  14       10.68       14.83      5.94 o 
   4   9  14        4.72        1.91      4.62 o 
   5   9  14       20.61        9.42      5.21 o 
   1   1  15      346.79      359.72      8.17 o 
   2   1  15      434.03      423.34      9.19 o 
   3   1  15       77.14       79.80      4.64 o 
   4   1  15       16.00       14.20      3.08 o 
   5   1  15       20.46       26.15      4.01 o 
   6   1  15       13.63       14.38      3.79 o 
   7   1  15        2.61        0.13      3.36 o 
   8   1  15        0.01        2.64      3.46 o 
   9   1  15      298.89      312.45     20.83 o 
  10   1  15      690.67      753.74     22.78 o 
  11   1  15       29.32       36.77     11.70 o 
  12   1  15       55.77       62.51     13.69 o 
  13   1  15      116.82      138.95     12.81 o 
   0   2  15      214.98      203.89      9.76 o 
   1   2  15      158.14      172.66      7.22 o 
   2   2  15        0.20       -3.35      2.23 o 
   3   2  15        1.23        0.12      2.19 o 
   4   2  15      350.85      361.40     13.30 o 
   5   2  15       66.43       74.37      5.32 o 
   6   2  15        0.19        1.51      2.98 o 
   7   2  15       29.37       26.89      3.99 o 
   8   2  15        3.42        2.66      3.46 o 
   9   2  15       37.59       42.24      6.07 o 
  10   2  15       34.33       40.43      6.26 o 
  11   2  15       23.31       32.15      5.74 o 
  12   2  15       88.44       81.11     10.47 o 
  13   2  15       47.68       47.90      8.16 o 
   1   3  15       83.60       73.12      5.14 o 
   2   3  15       54.27       49.30      5.20 o 
   3   3  15      119.94      114.40      6.66 o 
   4   3  15       41.14       36.50      5.68 o 
   5   3  15        1.15        0.02      3.03 o 
   6   3  15        4.38        1.27      3.20 o 
   7   3  15       21.13       22.28      4.77 o 
   8   3  15        6.97       11.20      3.92 o 
   9   3  15        0.02        1.09      3.91 o 
  10   3  15       61.26       58.97      7.25 o 
  11   3  15       16.94       17.93      5.24 o 
  12   3  15        1.73        6.54      4.69 o 
  13   3  15        9.27       18.86     11.03 o 
   0   4  15      165.44      164.98     10.19 o 
   1   4  15       15.91       19.95      4.03 o 
   2   4  15       92.58      100.04      7.64 o 
   3   4  15       21.79       16.17      3.93 o 
   4   4  15        4.05        4.87      3.45 o 
   5   4  15       11.30       13.14      3.89 o 
   6   4  15        0.03       -2.57      3.24 o 
   7   4  15        0.23        3.15      3.56 o 
   8   4  15        0.00        9.02      4.18 o 
   9   4  15        1.66        8.13      4.51 o 
  10   4  15        9.09       14.68      5.39 o 
  11   4  15        4.57        2.08      4.36 o 
  12   4  15        8.88        0.20      6.44 o 
   1   5  15        0.14        3.22      3.02 o 
   2   5  15       12.12       13.58      4.28 o 
   3   5  15      123.91      120.56      7.83 o 
   4   5  15        0.40       -3.66      2.88 o 
   5   5  15       84.75       71.94      6.28 o 
   6   5  15       28.66       23.23      4.66 o 
   7   5  15        0.39        2.27      4.23 o 
   8   5  15      133.91      138.50     11.42 o 
   9   5  15       75.36       96.81     18.11 o 
  10   5  15        0.02       -2.10      6.19 o 
  11   5  15        0.31      -12.98      8.66 o 
   0   6  15      153.36      148.48     12.29 o 
   1   6  15        1.50        4.64      4.27 o 
   2   6  15        7.22        2.55      3.01 o 
   3   6  15       22.28       16.48      3.78 o 
   4   6  15        8.22        9.66      3.79 o 
   5   6  15        1.67       -1.59      3.93 o 
   6   6  15       17.37       19.66      5.25 o 
   7   6  15       12.68       11.62      5.12 o 
   8   6  15        1.06        5.92      4.84 o 
   9   6  15        0.23        2.09      6.25 o 
  10   6  15        1.83        4.62      7.28 o 
   1   7  15       13.25       15.77      4.53 o 
   2   7  15        4.19        3.74      3.27 o 
   3   7  15        0.19        2.42      3.24 o 
   4   7  15       34.72       39.62      5.78 o 
   5   7  15        0.07        0.80      3.85 o 
   6   7  15        4.60        9.24      4.88 o 
   7   7  15       19.08       25.17      6.92 o 
   8   7  15        0.23        5.42      4.90 o 
   9   7  15        2.49       -2.12      7.20 o 
   0   8  15        2.05       -1.57      5.41 o 
   1   8  15       94.06       87.16      7.92 o 
   2   8  15       48.03       44.44      5.65 o 
   3   8  15       63.79       77.53      7.52 o 
   4   8  15       30.99       39.59      6.01 o 
   5   8  15        0.17        2.53      3.98 o 
   6   8  15       17.57       18.95      5.31 o 
   7   8  15        9.49       13.25      5.47 o 
   1   9  15       11.17        7.16      5.12 o 
   2   9  15       16.27       22.87      8.91 o 
   3   9  15       31.61       29.51      9.74 o 
   0   0  16        2.82        5.67      4.76 o 
   1   0  16      244.58      231.88      9.46 o 
   2   0  16        0.32       -1.20      4.37 o 
   3   0  16       22.84       24.17      5.65 o 
   4   0  16       17.05       18.60      4.78 o 
   5   0  16      101.44      106.39      8.25 o 
   6   0  16       27.78       26.38      6.94 o 
   7   0  16        2.67       -0.71      4.83 o 
   8   0  16      107.06      113.30     11.62 o 
   9   0  16      635.46      651.04     38.69 o 
  10   0  16       10.80       12.67     10.82 o 
  11   0  16      275.87      330.35     30.40 o 
  12   0  16       32.43       25.45     12.16 o 
  13   0  16       86.56       77.28     20.20 o 
   1   1  16        8.23        3.52      2.47 o 
   2   1  16        0.01        4.12      2.61 o 
   3   1  16      258.39      255.19     10.83 o 
   4   1  16       10.53       11.22      3.06 o 
   5   1  16       48.42       45.56      5.04 o 
   6   1  16       20.99       21.24      4.13 o 
   7   1  16        5.12        5.60      5.15 o 
   8   1  16        7.24        3.37      4.09 o 
   9   1  16       57.52       70.89      8.81 o 
  10   1  16        9.07        2.00      5.30 o 
  11   1  16       28.56       40.97     10.67 o 
  12   1  16        1.48       10.34      7.52 o 
  13   1  16       32.81        6.18     11.64 o 
   0   2  16      136.35      140.06      9.25 o 
   1   2  16      292.68      302.53      8.69 o 
   2   2  16        2.93        1.91      2.76 o 
   3   2  16      129.54      119.50      5.75 o 
   4   2  16        0.08        1.34      2.77 o 
   5   2  16        2.26        6.36      3.71 o 
   6   2  16       78.70       78.15      6.18 o 
   7   2  16       43.82       42.75      5.22 o 
   8   2  16        6.87        2.67      4.61 o 
   9   2  16       41.95       51.12      7.79 o 
  10   2  16       16.17       19.49      6.43 o 
  11   2  16      229.42      256.76     14.47 o 
  12   2  16       33.41       18.65     19.22 o 
   1   3  16      755.38      726.70     14.71 o 
   2   3  16        0.00        1.54      2.84 o 
   3   3  16       99.30      111.74      6.96 o 
   4   3  16        3.12        8.61      3.53 o 
   5   3  16        0.28       -4.68      3.12 o 
   6   3  16       35.86       34.95      5.55 o 
   7   3  16      117.26      119.03      8.71 o 
   8   3  16      162.53      153.64      9.70 o 
   9   3  16       87.05       85.03      8.49 o 
  10   3  16        9.45       14.64      5.11 o 
  11   3  16      113.26      124.32     11.76 o 
  12   3  16       16.11       17.16      6.17 o 
   0   4  16       44.87       53.62      7.00 o 
   1   4  16       16.29       15.18      3.57 o 
   2   4  16      206.82      205.46      8.57 o 
   3   4  16       44.98       50.91      5.55 o 
   4   4  16        6.87       11.66      3.91 o 
   5   4  16        4.25        0.68      3.24 o 
   6   4  16        0.06        0.25      3.35 o 
   7   4  16       10.06        4.46      4.19 o 
   8   4  16        2.49        6.87      4.10 o 
   9   4  16        0.72        3.34      7.32 o 
  10   4  16       39.99       36.26      7.60 o 
  11   4  16       22.67       20.10      7.58 o 
   1   5  16       35.66       31.08      4.85 o 
   2   5  16       18.50       14.33      8.11 o 
   3   5  16       17.85        9.85      4.27 o 
   4   5  16        0.36        4.80      4.88 o 
   5   5  16        9.45       11.27      4.64 o 
   6   5  16        1.62       -1.29      3.57 o 
   7   5  16       17.77        7.70      4.70 o 
   8   5  16       11.25       12.96      4.84 o 
   9   5  16       24.43       30.02      6.37 o 
  10   5  16        5.07       20.84      7.10 o 
   0   6  16       83.40       95.03     11.59 o 
   1   6  16        4.20        5.01      3.83 o 
   2   6  16        8.11        6.60      3.88 o 
   3   6  16       10.74       15.55      4.05 o 
   4   6  16        0.98        0.88      3.48 o 
   5   6  16       21.76       19.94      5.44 o 
   6   6  16        2.63        9.11      4.64 o 
   7   6  16        3.89        7.22      5.00 o 
   8   6  16        8.05       -1.64      4.78 o 
   9   6  16        1.08       -0.14      5.51 o 
   1   7  16       35.36       26.13      5.50 o 
   2   7  16       71.34       79.46      9.99 o 
   3   7  16       69.93       70.64      6.85 o 
   4   7  16        4.73        7.85      8.67 o 
   5   7  16       10.88       14.96      5.15 o 
   6   7  16       47.43       46.85      6.92 o 
   7   7  16        0.46       10.68      5.89 o 
   8   7  16        1.10        1.62     18.44 o 
   0   8  16       85.38       76.63     11.06 o 
   1   8  16        5.21       11.57      4.37 o 
   2   8  16        0.36       -2.10      3.53 o 
   3   8  16        1.67       16.78      6.14 o 
   4   8  16        0.44        1.33      5.10 o 
   5   8  16        4.91       13.66      6.69 o 
   1   1  17       85.24       89.52      5.43 o 
   2   1  17       30.55       30.86      3.74 o 
   3   1  17       30.53       28.45      4.60 o 
   4   1  17        1.61        4.01      2.75 o 
   5   1  17        0.55       -2.95      2.95 o 
   6   1  17       67.59       69.09      7.11 o 
   7   1  17        1.70        2.84      4.24 o 
   8   1  17      150.97      161.91     10.01 o 
   9   1  17       12.39       11.02      6.85 o 
  10   1  17       11.07       13.10      6.67 o 
  11   1  17       22.64       13.99      7.91 o 
  12   1  17       14.22       32.05     13.19 o 
   0   2  17      400.70      434.00     22.47 o 
   1   2  17      138.79      135.30      6.81 o 
   2   2  17        1.25       -0.35      2.70 o 
   3   2  17        7.88        7.73      4.77 o 
   4   2  17        0.00       -1.26      3.24 o 
   5   2  17        4.46        5.03      3.40 o 
   6   2  17        0.03       -2.10      3.22 o 
   7   2  17      113.42      120.55      8.76 o 
   8   2  17       12.35       10.20      8.45 o 
   9   2  17       28.84       26.92      6.84 o 
  10   2  17       13.63       17.14      6.38 o 
  11   2  17       27.43       23.06      7.49 o 
   1   3  17      321.78      326.66      9.57 o 
   2   3  17      262.91      264.07      8.67 o 
   3   3  17        2.93        0.78      3.49 o 
   4   3  17       56.11       57.07      6.16 o 
   5   3  17       10.32        6.78      4.59 o 
   6   3  17      139.08      128.29      9.01 o 
   7   3  17        1.67       -2.34      3.85 o 
   8   3  17       80.07       95.15     10.13 o 
   9   3  17      108.39      112.60     11.03 o 
  10   3  17        4.05       15.99      6.70 o 
  11   3  17        9.72       12.43      7.05 o 
   0   4  17      764.08      718.55     25.03 o 
   1   4  17       33.43       46.54      5.91 o 
   2   4  17      146.69      140.39      7.94 o 
   3   4  17       10.14        8.58      4.20 o 
   4   4  17       12.58       12.77      4.04 o 
   5   4  17       63.33       60.14      7.72 o 
   6   4  17        0.69        0.52      3.71 o 
   7   4  17        3.89        4.72      4.71 o 
   8   4  17        7.37       10.10      5.12 o 
   9   4  17       18.97       18.83      6.77 o 
  10   4  17        4.31        1.89      6.26 o 
   1   5  17       15.82        6.29      3.70 o 
   2   5  17      120.18      121.66      7.75 o 
   3   5  17        0.10       -0.10      3.10 o 
   4   5  17       37.36       30.91      5.13 o 
   5   5  17        0.19        1.36      3.82 o 
   6   5  17       38.80       38.71      5.80 o 
   7   5  17       12.15        7.73      5.07 o 
   8   5  17       33.57       26.41      6.00 o 
   9   5  17        0.80       -2.17      4.94 o 
   0   6  17      252.77      239.82     15.27 o 
   1   6  17       21.30       21.05      5.79 o 
   2   6  17       39.03       22.76      4.77 o 
   3   6  17       30.76       37.54      5.59 o 
   4   6  17        0.48        0.07      3.61 o 
   5   6  17        1.45        5.83      5.11 o 
   6   6  17        1.61        2.00      4.59 o 
   7   6  17        1.19       -3.65      4.50 o 
   8   6  17        0.88        9.61      5.47 o 
   1   7  17      214.20      185.51     10.86 o 
   2   7  17       73.93       82.14     10.00 o 
   3   7  17        0.22        7.97      4.19 o 
   4   7  17        0.97        6.86      4.87 o 
   5   7  17        0.22        5.45      6.33 o 
   6   7  17        3.64        0.73      4.60 o 
   0   8  17        1.71       -9.74      6.49 o 
   1   8  17       54.97       43.03      8.61 o 
   2   8  17       57.00       73.90     15.30 o 
   3   8  17        5.37        2.37      9.48 o 
   0   0  18      280.49      310.23     16.65 o 
   1   0  18      152.29      156.23     11.99 o 
   2   0  18        0.05        1.52      4.21 o 
   3   0  18       25.78       18.07      8.37 o 
   4   0  18        0.28        4.69      4.35 o 
   5   0  18        2.84        5.50      5.60 o 
   6   0  18       13.56        8.63      6.41 o 
   7   0  18       23.46       29.77      8.49 o 
   8   0  18      158.05      144.07     14.01 o 
   9   0  18        5.88       19.57      7.55 o 
  10   0  18        1.03       -0.93      8.96 o 
   1   1  18        0.44       -0.93      2.91 o 
   2   1  18       28.81       38.81      4.38 o 
   3   1  18       10.15       14.44      3.44 o 
   4   1  18        2.57        1.22      3.63 o 
   5   1  18       49.04       54.38      5.83 o 
   6   1  18        0.04        5.83      4.46 o 
   7   1  18       15.16       17.23      5.41 o 
   8   1  18        5.03       -0.02      6.81 o 
   9   1  18       10.84       24.10      6.66 o 
  10   1  18        0.00       -3.83      5.35 o 
   0   2  18      331.43      366.69     14.51 o 
   1   2  18       24.10       31.55      4.34 o 
   2   2  18       66.10       69.16      5.69 o 
   3   2  18        5.11        2.13      3.51 o 
   4   2  18       22.26       11.92      3.74 o 
   5   2  18        9.36        4.02      5.00 o 
   6   2  18        0.29       -2.15      3.40 o 
   7   2  18        0.02        2.53      4.40 o 
   8   2  18        0.31       -0.38      5.35 o 
   9   2  18        0.36        1.55      5.40 o 
  10   2  18       10.36       15.35      8.09 o 
   1   3  18       47.11       41.38      4.78 o 
   2   3  18        6.11        6.04      3.77 o 
   3   3  18       26.52       13.67      4.57 o 
   4   3  18       17.76       13.43      4.13 o 
   5   3  18        0.45       -1.07      3.57 o 
   6   3  18       80.07       92.79      8.32 o 
   7   3  18       10.28        7.52      4.78 o 
   8   3  18        9.80       12.46      7.36 o 
   9   3  18       37.69       40.56      8.10 o 
  10   3  18      138.24      157.19     18.86 o 
   0   4  18        9.17        9.80      5.25 o 
   1   4  18       10.03        5.66      3.70 o 
   2   4  18       32.81       31.35      5.84 o 
   3   4  18       95.88       92.39      7.24 o 
   4   4  18       22.41       21.30      4.75 o 
   5   4  18        8.97       14.71      4.49 o 
   6   4  18       12.82       13.48      4.46 o 
   7   4  18        1.29        5.08      4.68 o 
   8   4  18        9.15        5.96      4.91 o 
   9   4  18       11.44       20.88      7.64 o 
   1   5  18        0.16       -0.06      3.51 o 
   2   5  18        4.22        6.76      4.00 o 
   3   5  18        0.33        1.17      3.88 o 
   4   5  18        3.11        4.75      4.01 o 
   5   5  18        0.44        0.81      4.87 o 
   6   5  18        0.05        4.29      4.40 o 
   7   5  18       10.90       11.33      6.20 o 
   8   5  18        8.38       14.97      5.92 o 
   0   6  18       64.78       61.49     10.15 o 
   1   6  18        0.63        7.34      4.54 o 
   2   6  18       73.11       69.72      6.85 o 
   3   6  18       49.68       46.77      5.86 o 
   4   6  18       56.23       67.43      6.98 o 
   5   6  18        0.68       -4.52      4.97 o 
   6   6  18        0.01        8.51      5.27 o 
   1   7  18       18.99       19.09      9.79 o 
   2   7  18        1.73        4.57      6.16 o 
   3   7  18        4.39       -7.15     17.31 o 
   4   7  18       11.67        8.96      7.69 o 
   1   1  19      120.84      124.63      7.16 o 
   2   1  19      101.73      105.29      6.37 o 
   3   1  19        0.18        0.71      3.21 o 
   4   1  19        5.85       11.49      4.10 o 
   5   1  19        1.94        6.89      4.04 o 
   6   1  19        9.94        5.81      4.97 o 
   7   1  19       48.06       49.70      7.08 o 
   8   1  19        9.28       13.22      5.42 o 
   9   1  19       30.98       50.12      8.56 o 
  10   1  19       16.47        0.41      9.58 o 
   0   2  19        0.58        6.71      6.24 o 
   1   2  19       80.89       89.70      6.77 o 
   2   2  19        0.01        4.23      3.38 o 
   3   2  19       17.20       22.10      4.75 o 
   4   2  19        0.44       -4.64      3.38 o 
   5   2  19        0.00        0.11      4.56 o 
   6   2  19        5.96        8.99      6.43 o 
   7   2  19        1.13        6.71      6.72 o 
   8   2  19        5.27       13.48      6.53 o 
   9   2  19      149.89      145.61     16.69 o 
   1   3  19       55.75       75.05      6.29 o 
   2   3  19        0.52        3.06      3.84 o 
   3   3  19      129.38      111.00      7.88 o 
   4   3  19       46.61       46.96      5.99 o 
   5   3  19        0.81       -4.40      5.23 o 
   6   3  19        0.10        2.41      5.83 o 
   7   3  19        1.39        4.38      5.71 o 
   8   3  19        5.21       11.99      6.09 o 
   9   3  19      108.34      113.76     19.37 o 
   0   4  19       40.55       44.70      7.62 o 
   1   4  19        1.34        3.45      3.91 o 
   2   4  19        1.29        9.55      3.98 o 
   3   4  19       18.03       20.68      6.58 o 
   4   4  19       80.87       89.81      7.60 o 
   5   4  19        5.83        6.23      5.63 o 
   6   4  19        2.66        8.12      4.32 o 
   7   4  19       19.36       20.03      5.69 o 
   8   4  19        0.08       -0.93      9.38 o 
   1   5  19        4.76        6.59      5.40 o 
   2   5  19       15.69       21.14      5.69 o 
   3   5  19       36.57       33.82      7.99 o 
   4   5  19        9.21       10.89      4.51 o 
   5   5  19        8.93        5.90      4.50 o 
   6   5  19        7.20        1.03      5.43 o 
   7   5  19        5.67       -0.18      7.46 o 
   0   6  19       54.25       19.44      7.71 o 
   1   6  19        6.59       11.89      4.70 o 
   2   6  19       22.00       16.42      6.15 o 
   3   6  19       76.53       79.06     11.02 o 
   4   6  19       15.04       18.55     12.10 o 
   0   0  20      384.68      366.65     19.62 o 
   1   0  20      163.97      180.83     12.31 o 
   2   0  20       10.99       16.24     10.14 o 
   3   0  20        0.58        6.61      4.79 o 
   4   0  20        6.60       18.23      8.13 o 
   5   0  20       17.56       21.68      8.29 o 
   6   0  20        4.17        5.88     12.67 o 
   7   0  20       40.62       49.09     25.76 o 
   8   0  20       74.03       81.51     17.10 o 
   1   1  20       93.58      115.05      7.43 o 
   2   1  20        0.03        2.45      3.39 o 
   3   1  20       74.33       76.16      7.13 o 
   4   1  20        0.50        4.59      3.72 o 
   5   1  20       15.35       16.64      5.36 o 
   6   1  20        0.04       -6.49      4.50 o 
   7   1  20       26.71       33.67      6.48 o 
   8   1  20        1.23       -0.77     10.97 o 
   0   2  20      179.64      192.63     12.55 o 
   1   2  20       49.10       58.07      6.67 o 
   2   2  20       20.38       18.77      4.88 o 
   3   2  20        5.20        4.42      4.07 o 
   4   2  20       14.69       22.21      6.87 o 
   5   2  20       10.57       17.66      6.34 o 
   6   2  20        6.31       15.95      5.24 o 
   7   2  20        4.28       -3.11      4.64 o 
   8   2  20       26.00       25.76     12.98 o 
   1   3  20        1.05        1.29      4.71 o 
   2   3  20        0.12        1.53      3.86 o 
   3   3  20       32.22       32.51      5.66 o 
   4   3  20        0.00        6.86      4.84 o 
   5   3  20       27.17       30.72      6.14 o 
   6   3  20        0.96        7.77      5.45 o 
   7   3  20        0.60      -12.36      8.24 o 
   0   4  20      117.80      142.37     13.98 o 
   1   4  20        1.30        8.34      4.17 o 
   2   4  20        0.41       -1.02      3.77 o 
   3   4  20        7.17        9.49      5.80 o 
   4   4  20        1.61        6.15      4.28 o 
   5   4  20        2.53        8.50      5.18 o 
   6   4  20        6.88        9.09      7.30 o 
   1   5  20        1.49        6.04      4.60 o 
   2   5  20        1.64       -2.52      4.55 o 
   3   5  20        8.84        9.62      5.46 o 
   4   5  20        0.56        1.75      6.02 o 
   1   1  21        5.40        9.91      4.06 o 
   2   1  21       72.39       86.26      9.45 o 
   3   1  21        0.46        1.76      6.01 o 
   4   1  21        4.26        6.65      4.67 o 
   5   1  21        0.86        4.80      5.46 o 
   6   1  21        8.25       19.42      9.18 o 
   7   1  21       21.85       21.50      9.87 o 
   0   2  21      166.68      181.88     13.02 o 
   1   2  21       14.57       18.76      6.17 o 
   2   2  21      149.63      147.57     11.28 o 
   3   2  21       21.52       17.48      5.13 o 
   4   2  21        1.72        5.51      5.03 o 
   5   2  21       16.96       22.90      6.71 o 
   6   2  21        1.45        3.09     11.03 o 
   1   3  21       14.31       13.65      4.85 o 
   2   3  21       59.43       76.87      7.32 o 
   3   3  21        2.32        7.81      4.67 o 
   4   3  21        1.44       -0.59      5.02 o 
   5   3  21        5.36       19.66     10.36 o 
   0   4  21       13.10       -3.92     10.61 o 
   1   4  21        0.14        1.40      5.53 o 
   2   4  21        0.37       -2.40      4.65 o 
   3   4  21        3.47       -0.66      5.06 o 
   4   4  21        1.40       -3.10      6.58 o 
   0   0  22      382.12      421.34     30.71 o 
   1   0  22       60.32       74.06     10.08 o 
   2   0  22       26.75       38.09      7.98 o 
   3   0  22        1.83       11.54     18.91 o 
   4   0  22        0.44       -8.55     11.23 o 
   5   0  22        0.36      -12.78     10.41 o 
   1   1  22       52.52       53.05      6.20 o 
   2   1  22       14.22       13.96      9.71 o 
   3   1  22       26.53       37.09      8.18 o 
   4   1  22        5.46        7.28      8.78 o 
   0   2  22       63.92       91.83     14.75 o 
   1   2  22       49.36       40.03      6.39 o 
   2   2  22       27.13       33.77      7.22 o 
   3   2  22        4.56       12.84      6.46 o 
   4   2  22        2.52        0.76      7.25 o 
   1   3  22       25.64       26.68      9.13 o 
   2   3  22        0.03        2.25      6.69 o 
                                                 
